# Supplementary material for: Mutual solubilization of rosiglitazone and ibuprofen: Investigation and mechanistic insight
Source: PLoS One. 2026 Mar 18;21(3):e0345185. doi: 10.1371/journal.pone.0345185 (PMC12998801; doi:10.1371/journal.pone.0345185)
Supplement: S2 File — (XLSX) [file pone.0345185.s002.xlsx]

## Sheet: solubility
	solubility of ibuprofen							solubility of ibuprofen+rosiglitazone							solubility of rosiglitazone							solubility of rosiglitazone+ibuprofen								solubility of rosiglitazone
temperature（℃）	point1（μg/mL）	point2（μg/mL）	point3（μg/mL）	mean value	standard deviation		temperature（℃）	temperature（℃）	point1（μg/mL）	point2（μg/mL）	point3（μg/mL）	mean value	standard deviation	temperature（℃）	point1（μg/mL）	point2（μg/mL）	point3（μg/mL）	mean value	standard deviation		temperature（℃）	point1（μg/mL）	point2（μg/mL）	point3（μg/mL）	mean value	standard deviation			temperature（℃）	point1（μg/mL）	point2（μg/mL）	point3（μg/mL）	mean value	standard deviation
30	50.3	48.1	53.4	50.6	2.66271		30	56.5	61.9	50.6	56.3333	5.65184		30	64.7	56.3	60.2	60.4	4.20357		30	68.8	69.1	69.6	69.1667	0.40415			37	65.8	67.1	68.4	67.1	1.3
40	56.2	52.1	58.9	55.7333	3.42394		40	63.4	60.2	61.4	61.6667	1.61658		40	69.3	71.1	66.8	69.0667	2.15948		40	73.1	73.6	72.5	73.0667	0.55076
50	67.1	59.6	63.4	63.3667	3.75011		50	77.3	80.2	83.5	80.3333	3.10215		50	74.2	76.4	72.1	74.2333	2.15019		50	81.5	77.1	85.7	81.4333	4.30039				solubility of rosiglitazone+ibuprofen
60	97.4	81.3	89.8	89.5	8.05419		60	105	103.2	106.7	104.967	1.75024		60	78.4	80	81.4	79.9333	1.50111		60	92.4	98.3	86.6	92.4333	5.85007			temperature（℃）	point1（μg/mL）	point2（μg/mL）	point3（μg/mL）	mean value	standard deviation
																													37	67.4	68.9	74.3	70.2	3.6
																														solubility of ibuprofen
																													temperature（℃）	point1（μg/mL）	point2（μg/mL）	point3（μg/mL）	mean value	standard deviation
																													37	59.4	50.3	56.2	55.3	4.6
																														solubility of ibuprofen+rosiglitazone
																													temperature（℃）	point1（μg/mL）	point2（μg/mL）	point3（μg/mL）	mean value	standard deviation
																													37	56.6	56.9	62.9	58.8	3.6

## Sheet: fluorescent analysis
	fluorescent intensity
ROS	133.492
IBU	333.66
ROS+IBU	15.533

## Sheet: FT-IR
Wavenumber	absorbance	absorbance
	physical mixture	coprecipitation product
401.121	46.499	38.9097
401.603	46.449	38.9921
402.085	46.3546	38.9918
402.567	46.2271	38.913
403.05	46.0828	38.7721
403.532	45.9432	38.5975
404.014	45.8294	38.4233
404.496	45.7561	38.2787
404.978	45.7311	38.1854
405.46	45.7531	38.1521
405.942	45.8148	38.1764
406.424	45.9057	38.2481
406.906	46.0148	38.3535
407.389	46.1311	38.4781
407.871	46.2423	38.6062
408.353	46.3338	38.7216
408.835	46.3887	38.8057
409.317	46.3894	38.8388
409.799	46.3241	38.8057
410.281	46.1902	38.6974
410.764	45.995	38.5138
411.246	45.7518	38.2599
411.728	45.4745	37.9405
412.21	45.1726	37.5568
412.692	44.8504	37.1073
413.174	44.5121	36.5944
413.656	44.1646	36.0305
414.138	43.8195	35.4385
414.62	43.4915	34.8499
415.103	43.1922	34.2932
415.585	42.9254	33.7841
416.067	42.687	33.3254
416.549	42.4661	32.9071
417.031	42.2513	32.5136
417.513	42.0377	32.1341
417.995	41.8355	31.7731
418.477	41.6719	31.4575
418.959	41.5814	31.2282
419.442	41.584	31.1172
419.924	41.6748	31.1304
420.406	41.8312	31.2523
420.888	42.0295	31.4609
421.37	42.2543	31.7401
421.852	42.5	32.0805
422.334	42.7667	32.4767
422.816	43.0557	32.9221
423.298	43.3657	33.4056
423.781	43.692	33.9132
424.263	44.0279	34.4299
424.745	44.3684	34.9457
425.227	44.7134	35.4589
425.709	45.0688	35.9761
426.191	45.4436	36.5097
426.673	45.845	37.0709
427.155	46.2751	37.6666
427.637	46.7284	38.2963
428.12	47.1938	38.9522
428.602	47.6562	39.6202
429.084	48.1027	40.2848
429.566	48.5258	40.9318
430.048	48.9236	41.5492
430.53	49.2984	42.1287
431.012	49.6529	42.6644
431.495	49.9865	43.1506
431.977	50.2944	43.5826
432.459	50.569	43.957
432.941	50.804	44.2738
433.423	50.9979	44.5379
433.905	51.1546	44.7586
434.387	51.2827	44.9472
434.869	51.3908	45.1128
435.351	51.4851	45.2604
435.834	51.5681	45.3905
436.316	51.6391	45.5016
436.798	51.6975	45.5932
437.28	51.7452	45.67
437.762	51.7865	45.7403
438.244	51.8262	45.8137
438.726	51.8657	45.8959
439.208	51.9019	45.9855
439.69	51.9267	46.0739
440.173	51.9306	46.1476
440.655	51.9075	46.194
441.137	51.8578	46.2051
441.619	51.7899	46.182
442.101	51.7175	46.1341
442.583	51.6546	46.0752
443.065	51.6087	46.0167
443.547	51.5795	45.9646
444.029	51.5602	45.9186
444.512	51.5428	45.8751
444.994	51.5218	45.831
445.476	51.4959	45.7854
445.958	51.4674	45.7397
446.44	51.4385	45.6953
446.922	51.4093	45.6513
447.404	51.377	45.6044
447.886	51.3374	45.5499
448.369	51.2882	45.485
448.851	51.2302	45.4098
449.333	51.1669	45.3277
449.815	51.1011	45.2417
450.297	51.0312	45.1514
450.779	50.9494	45.0507
451.261	50.8429	44.9282
451.743	50.6981	44.7713
452.226	50.5068	44.5714
452.708	50.2714	44.3295
453.19	50.0049	44.0561
453.672	49.7269	43.7688
454.154	49.4548	43.4837
454.636	49.2012	43.2135
455.118	48.9731	42.9666
455.6	48.7751	42.7499
456.082	48.6146	42.5735
456.565	48.5039	42.452
457.047	48.4562	42.4003
457.529	48.4797	42.4265
458.011	48.5685	42.5228
458.493	48.7014	42.6658
458.975	48.8477	42.8221
459.457	48.9781	42.9612
459.939	49.0741	43.0641
460.421	49.1289	43.1236
460.904	49.1463	43.1425
461.386	49.1353	43.1286
461.868	49.1056	43.0891
462.35	49.0629	43.0272
462.832	49.0076	42.9419
463.314	48.9367	42.8293
463.796	48.8464	42.6871
464.278	48.7355	42.5168
464.761	48.6052	42.324
465.243	48.4585	42.1155
465.725	48.2977	41.8966
466.207	48.1233	41.669
466.689	47.9341	41.4306
467.171	47.7305	41.1782
467.653	47.5175	40.9123
468.135	47.3049	40.6383
468.618	47.1064	40.368
469.1	46.9354	40.1155
469.582	46.7998	39.8918
470.064	46.7007	39.7035
470.546	46.6317	39.5505
471.028	46.5831	39.4275
471.51	46.5433	39.3254
471.992	46.5044	39.235
472.474	46.4633	39.1487
472.957	46.4207	39.0602
473.439	46.3773	38.9644
473.921	46.3319	38.8565
474.403	46.2794	38.7307
474.885	46.2138	38.5831
475.367	46.1313	38.4123
475.849	46.0327	38.2222
476.331	45.9245	38.0218
476.813	45.8178	37.8243
477.296	45.7255	37.645
477.778	45.658	37.497
478.26	45.6214	37.3904
478.742	45.6177	37.3314
479.224	45.6455	37.3231
479.706	45.7035	37.3673
480.188	45.7906	37.4653
480.67	45.9068	37.6172
481.152	46.0513	37.8209
481.635	46.2215	38.0714
482.117	46.4127	38.3611
482.599	46.6183	38.6795
483.081	46.8316	39.0159
483.563	47.0478	39.361
484.045	47.2637	39.7068
484.527	47.4771	40.0467
485.01	47.6855	40.3752
485.492	47.8851	40.6861
485.974	48.0708	40.9736
486.456	48.2377	41.2331
486.938	48.3832	41.4618
487.42	48.5074	41.6598
487.902	48.6131	41.8289
488.384	48.7039	41.9713
488.866	48.7814	42.0881
489.349	48.8446	42.1787
489.831	48.8894	42.2413
490.313	48.9112	42.2745
490.795	48.9067	42.2787
491.277	48.8764	42.2567
491.759	48.824	42.2124
492.241	48.755	42.1495
492.723	48.6737	42.0688
493.205	48.5809	41.9677
493.688	48.4737	41.841
494.17	48.3464	41.683
494.652	48.1933	41.4896
495.134	48.0087	41.2578
495.616	47.7881	40.9857
496.098	47.5267	40.6694
496.58	47.2172	40.3013
497.062	46.8497	39.8706
497.545	46.4125	39.3644
498.027	45.8924	38.7707
498.509	45.2786	38.0812
498.991	44.563	37.2923
499.473	43.7427	36.4069
499.955	42.8216	35.4344
500.437	41.8163	34.3958
500.919	40.7636	33.3298
501.401	39.72	32.292
501.884	38.765	31.3576
502.366	37.9875	30.6082
502.848	37.4604	30.1085
503.33	37.2297	29.8958
503.812	37.3015	29.9688
504.294	37.6472	30.2941
504.776	38.2105	30.8117
505.258	38.9195	31.4473
505.74	39.6997	32.1259
506.223	40.4733	32.7709
506.705	41.175	33.3203
507.187	41.7595	33.7342
507.669	42.2015	33.9946
508.151	42.4979	34.1056
508.633	42.6598	34.0843
509.115	42.7059	33.953
509.597	42.6549	33.7319
510.079	42.5238	33.437
510.562	42.3286	33.0821
511.044	42.0826	32.678
511.526	41.7979	32.2343
512.008	41.4833	31.7585
512.49	41.1423	31.2543
512.972	40.7737	30.7215
513.454	40.3721	30.157
513.937	39.9316	29.5568
514.419	39.4477	28.9181
514.901	38.9194	28.2413
515.383	38.3487	27.5297
515.865	37.7401	26.7895
516.347	37.0987	26.0284
516.829	36.4298	25.2551
517.311	35.7396	24.4793
517.793	35.0367	23.712
518.275	34.3329	22.966
518.758	33.6446	22.257
519.24	32.9907	21.6029
519.722	32.3919	21.0235
520.204	31.8703	20.5405
520.686	31.4455	20.1741
521.168	31.1335	19.9407
521.65	30.9454	19.851
522.132	30.8847	19.9077
522.615	30.9479	20.106
523.097	31.1245	20.4344
523.579	31.3994	20.8783
524.061	31.7524	21.4189
524.543	32.1589	22.0327
525.025	32.593	22.6936
525.507	33.0265	23.3699
525.989	33.4348	24.0297
526.471	33.8008	24.647
526.954	34.1176	25.2057
527.436	34.3887	25.7029
527.918	34.6257	26.1477
528.4	34.8463	26.5591
528.882	35.0713	26.9606
529.364	35.322	27.3771
529.846	35.6217	27.834
530.328	35.992	28.3534
530.811	36.4511	28.9527
531.293	37.0124	29.6436
531.775	37.6804	30.43
532.257	38.4499	31.3071
532.739	39.3047	32.2605
533.221	40.2207	33.2684
533.703	41.167	34.3023
534.185	42.1096	35.3287
534.668	43.0181	36.316
535.15	43.8663	37.2352
535.632	44.6341	38.0631
536.114	45.3098	38.786
536.596	45.8882	39.3986
537.078	46.3704	39.9044
537.56	46.7623	40.3133
538.042	47.0738	40.6397
538.524	47.3165	40.8986
539.006	47.5012	41.1023
539.489	47.6382	41.2605
539.971	47.7355	41.3798
540.453	47.7997	41.4654
540.935	47.8374	41.5234
541.417	47.8556	41.561
541.899	47.8616	41.5864
542.381	47.8632	41.6076
542.864	47.8671	41.6301
543.346	47.8785	41.6566
543.828	47.902	41.6877
544.31	47.9413	41.7235
544.792	48.0002	41.7656
545.274	48.082	41.8176
545.756	48.1882	41.884
546.238	48.3173	41.9679
546.72	48.4629	42.0688
547.202	48.6152	42.1814
547.685	48.7611	42.2962
548.167	48.8879	42.4019
548.649	48.9864	42.4895
549.131	49.052	42.553
549.613	49.0849	42.5905
550.095	49.0887	42.6026
550.577	49.0677	42.5899
551.059	49.0252	42.552
551.542	48.9627	42.487
552.024	48.8812	42.3935
552.506	48.7826	42.2724
552.988	48.6708	42.1284
553.47	48.5518	41.9695
553.952	48.4324	41.8053
554.434	48.3183	41.6435
554.916	48.2127	41.489
555.399	48.1154	41.342
555.881	48.0235	41.1994
556.363	47.9316	41.0556
556.845	47.833	40.9045
557.327	47.7196	40.739
557.809	47.5812	40.5506
558.291	47.4075	40.3307
558.773	47.1888	40.0708
559.255	46.9201	39.7664
559.737	46.605	39.4208
560.22	46.2591	39.049
560.702	45.9102	38.6778
561.184	45.5924	38.3409
561.666	45.3441	38.0763
562.148	45.1981	37.9159
562.63	45.174	37.8788
563.112	45.277	37.9689
563.595	45.4952	38.1734
564.077	45.8045	38.4674
564.559	46.1712	38.817
565.041	46.5614	39.1887
565.523	46.9452	39.5528
566.005	47.2982	39.8846
566.487	47.605	40.1679
566.969	47.8579	40.3933
567.451	48.0563	40.5587
567.933	48.2044	40.6678
568.416	48.3102	40.7291
568.898	48.3825	40.7533
569.38	48.4281	40.7493
569.862	48.451	40.7226
570.344	48.4524	40.674
570.826	48.4315	40.6011
571.308	48.3882	40.4999
571.79	48.3239	40.3683
572.273	48.2414	40.2068
572.755	48.1443	40.0186
573.237	48.0339	39.8069
573.719	47.9084	39.5734
574.201	47.7622	39.3165
574.683	47.5882	39.0324
575.165	47.3802	38.7166
575.647	47.135	38.3659
576.13	46.8541	37.98
576.612	46.5422	37.5607
577.094	46.2044	37.1098
577.576	45.8429	36.627
578.058	45.456	36.1082
578.54	45.038	35.5464
579.022	44.5814	34.9334
579.504	44.0785	34.2629
579.986	43.5229	33.5318
580.469	42.9106	32.7407
580.951	42.2391	31.8939
581.433	41.5077	30.9974
581.915	40.7183	30.0583
582.397	39.8766	29.0853
582.879	38.9945	28.0895
583.361	38.0883	27.0841
583.843	37.1804	26.0865
584.326	36.2948	25.116
584.808	35.453	24.192
585.29	34.6745	23.3348
585.772	33.9751	22.5637
586.254	33.3682	21.8974
586.736	32.8695	21.3566
587.218	32.4914	20.9613
587.7	32.2572	20.7302
588.182	32.1889	20.6801
588.665	32.303	20.8215
589.147	32.6069	21.1575
589.629	33.0949	21.6823
590.111	33.7477	22.3809
590.593	34.5333	23.2281
591.075	35.4098	24.1896
591.557	36.3346	25.2278
592.039	37.2664	26.3026
592.521	38.1712	27.3769
593.004	39.0266	28.4226
593.486	39.8188	29.4192
593.968	40.5423	30.3549
594.45	41.1978	31.2251
594.932	41.7895	32.0287
595.414	42.3236	32.7669
595.896	42.8059	33.4411
596.378	43.2404	34.052
596.861	43.6279	34.5988
597.343	43.9649	35.0797
597.825	44.2436	35.4899
598.307	44.453	35.8226
598.789	44.5804	36.0684
599.271	44.6128	36.2162
599.753	44.5416	36.2572
600.235	44.3663	36.1907
600.717	44.1005	36.0304
601.2	43.7742	35.8082
601.682	43.4365	35.5762
602.164	43.1538	35.4036
602.646	42.9941	35.3591
603.128	43.0202	35.5035
603.61	43.2726	35.8728
604.092	43.7574	36.4672
604.574	44.4427	37.2495
605.057	45.2626	38.1504
605.539	46.1374	39.0903
606.021	46.983	39.9884
606.503	47.7349	40.7846
606.985	48.3596	41.4492
607.467	48.8507	41.9779
607.949	49.2241	42.3863
608.431	49.5041	42.6973
608.913	49.7155	42.9336
609.396	49.876	43.1115
609.878	49.9961	43.2411
610.36	50.0833	43.3299
610.842	50.1447	43.3847
611.324	50.1879	43.4133
611.806	50.2212	43.4236
612.288	50.2497	43.4209
612.77	50.2745	43.4075
613.253	50.2923	43.3821
613.735	50.2982	43.3421
614.217	50.2882	43.2854
614.699	50.2616	43.2125
615.181	50.2208	43.1257
615.663	50.1697	43.0286
616.145	50.1117	42.9241
616.627	50.048	42.8135
617.109	49.9783	42.6969
617.592	49.9021	42.5746
618.074	49.8199	42.4481
618.556	49.7337	42.3208
619.038	49.6465	42.1966
619.52	49.5607	42.0781
620.002	49.4768	41.9654
620.484	49.3927	41.8556
620.966	49.3044	41.744
621.448	49.2082	41.6255
621.931	49.103	41.4969
622.413	48.9904	41.3574
622.895	48.8736	41.2077
623.377	48.7546	41.0482
623.859	48.6324	40.8781
624.341	48.502	40.694
624.823	48.3567	40.4917
625.305	48.1903	40.2664
625.788	47.9999	40.0145
626.27	47.7861	39.7339
626.752	47.5506	39.4224
627.234	47.293	39.076
627.716	47.0081	38.6879
628.198	46.6852	38.2484
628.68	46.3116	37.7476
629.162	45.8775	37.179
629.644	45.3814	36.5422
630.127	44.832	35.8454
630.609	44.2468	35.1024
631.091	43.6471	34.3302
631.573	43.0492	33.541
632.055	42.4578	32.737
632.537	41.8622	31.9074
633.019	41.2401	31.0322
633.501	40.5663	30.0919
633.984	39.827	29.0829
634.466	39.0353	28.0343
634.948	38.242	27.0197
635.43	37.541	26.1625
635.912	37.0476	25.6076
636.394	36.8849	25.5038
636.876	37.1518	25.964
637.358	37.8901	27.0273
637.841	39.0749	28.6488
638.323	40.6102	30.6969
638.805	42.3562	32.9903
639.287	44.1398	35.3113
639.769	45.7951	37.4546
640.251	47.1995	39.2715
640.733	48.2804	40.674
641.215	49.029	41.6501
641.697	49.4835	42.2433
642.179	49.7102	42.5306
642.662	49.7759	42.5913
643.144	49.7312	42.4889
643.626	49.6107	42.2712
644.108	49.4333	41.9693
644.59	49.212	41.6065
645.072	48.9613	41.2056
645.554	48.6966	40.7869
646.036	48.4311	40.3657
646.519	48.1707	39.9489
647.001	47.9121	39.5337
647.483	47.6448	39.1114
647.965	47.3575	38.6733
648.447	47.0445	38.2167
648.929	46.708	37.7456
649.411	46.3556	37.2685
649.893	45.9942	36.7914
650.375	45.624	36.3136
650.858	45.2367	35.8255
651.34	44.8194	35.3134
651.822	44.3591	34.7637
652.304	43.8491	34.169
652.786	43.291	33.5296
653.268	42.6909	32.8503
653.75	42.0532	32.1359
654.232	41.3768	31.3868
654.715	40.6532	30.5991
655.197	39.8727	29.7678
655.679	39.0301	28.8916
656.161	38.131	27.9771
656.643	37.1919	27.0382
657.125	36.2364	26.0929
657.607	35.2893	25.1595
658.089	34.3692	24.2511
658.572	33.4875	23.3761
659.054	32.6486	22.5382
659.536	31.8523	21.7377
660.018	31.0955	20.9731
660.5	30.3734	20.2415
660.982	29.6817	19.5399
661.464	29.0184	18.8673
661.946	28.3872	18.228
662.428	27.8008	17.6325
662.91	27.2832	17.0987
663.393	26.8654	16.6463
663.875	26.5783	16.2895
664.357	26.4487	16.0348
664.839	26.494	15.8793
665.321	26.7244	15.8161
665.803	27.1412	15.8402
666.285	27.7367	15.9553
666.768	28.4869	16.1778
667.25	29.3383	16.531
667.732	30.2029	17.0276
668.214	30.981	17.6478
668.696	31.6125	18.3399
669.178	32.0996	19.0518
669.66	32.4958	19.7637
670.142	32.8822	20.4903
670.624	33.3345	21.2593
671.107	33.9038	22.0983
671.589	34.6071	23.0238
672.071	35.4325	24.0377
672.553	36.3449	25.1242
673.035	37.2987	26.2539
673.517	38.2537	27.3955
673.999	39.1793	28.518
674.481	40.0584	29.5996
674.963	40.8832	30.6266
675.446	41.6467	31.5886
675.928	42.3408	32.4757
676.41	42.9579	33.2785
676.892	43.495	33.9906
677.374	43.9568	34.611
677.856	44.3542	35.1448
678.338	44.6996	35.6007
678.82	45.0006	35.9864
679.303	45.2582	36.3061
679.785	45.4682	36.5612
680.267	45.6274	36.7521
680.749	45.7373	36.8816
681.231	45.8067	36.9562
681.713	45.847	36.9844
682.195	45.868	36.9742
682.677	45.8728	36.9299
683.159	45.8566	36.8514
683.642	45.8101	36.7356
684.124	45.7246	36.5788
684.606	45.5972	36.3797
685.088	45.4309	36.1391
685.57	45.2325	35.8588
686.052	45.0074	35.5398
686.534	44.7567	35.1806
687.016	44.4765	34.7794
687.499	44.1626	34.3363
687.981	43.8154	33.8588
688.463	43.4448	33.3635
688.945	43.0709	32.8764
689.427	42.7231	32.4338
689.909	42.4335	32.0747
690.391	42.2324	31.8382
690.873	42.1461	31.7616
691.356	42.1928	31.8726
691.837	42.3827	32.1888
692.32	42.7176	32.714
692.802	43.1902	33.4364
693.284	43.7833	34.3285
693.766	44.4691	35.3484
694.248	45.2139	36.4477
694.73	45.9779	37.5722
695.212	46.7219	38.6704
695.694	47.4154	39.7021
696.177	48.0376	40.638
696.659	48.5804	41.4631
697.141	49.0455	42.1738
697.623	49.4392	42.7733
698.105	49.7677	43.268
698.587	50.0351	43.6643
699.069	50.2439	43.9698
699.551	50.3973	44.1934
700.034	50.5008	44.346
700.516	50.563	44.4411
700.998	50.5934	44.4915
701.48	50.5997	44.5073
701.962	50.5863	44.4949
702.444	50.5536	44.4565
702.926	50.5	44.3922
703.408	50.425	44.3023
703.89	50.3302	44.189
704.373	50.2198	44.0567
704.855	50.0987	43.9104
705.337	49.9699	43.7538
705.819	49.8329	43.5879
706.301	49.6845	43.4104
706.783	49.5201	43.218
707.265	49.3364	43.0069
707.747	49.1329	42.7749
708.23	48.9112	42.5214
708.712	48.6731	42.2463
709.194	48.4186	41.9486
709.676	48.1438	41.6257
710.158	47.8414	41.2726
710.64	47.5025	40.883
711.122	47.1186	40.4506
711.604	46.6823	39.9685
712.086	46.1876	39.4299
712.569	45.6281	38.8265
713.051	44.9941	38.1475
713.533	44.2739	37.3805
714.015	43.454	36.5132
714.497	42.5239	35.5373
714.979	41.4812	34.4535
715.461	40.3376	33.2769
715.943	39.1234	32.0418
716.426	37.8854	30.7984
716.908	36.6906	29.6167
717.39	35.6215	28.5804
717.872	34.7608	27.7714
718.354	34.1908	27.268
718.836	33.9747	27.1272
719.318	34.1432	27.3717
719.8	34.6895	27.9868
720.283	35.5668	28.9189
720.764	36.7008	30.0896
721.247	37.995	31.4015
721.729	39.3544	32.7614
722.211	40.6998	34.0936
722.693	41.9693	35.3399
723.175	43.1265	36.4665
723.657	44.154	37.4569
724.139	45.0444	38.3041
724.621	45.7956	39.0061
725.104	46.4054	39.5619
725.586	46.8707	39.9703
726.068	47.1896	40.2312
726.55	47.3636	40.3479
727.032	47.3998	40.3282
727.514	47.3103	40.1843
727.996	47.1126	39.9343
728.478	46.8293	39.6018
728.961	46.4855	39.2136
729.443	46.1123	38.8028
729.925	45.7447	38.4053
730.407	45.4166	38.0536
730.889	45.1593	37.7759
731.371	44.9934	37.5875
731.853	44.9229	37.4874
732.335	44.9322	37.4563
732.817	44.9872	37.4585
733.3	45.042	37.4493
733.782	45.044	37.3795
734.264	44.949	37.2091
734.746	44.7303	36.9156
735.228	44.3849	36.4995
735.71	43.9362	35.9866
736.192	43.431	35.4243
736.674	42.9347	34.8773
737.157	42.5134	34.4089
737.639	42.2261	34.0729
738.121	42.1111	33.9007
738.603	42.1762	33.8926
739.085	42.3982	34.0191
739.567	42.7266	34.2258
740.049	43.0996	34.4503
740.531	43.4507	34.6287
741.013	43.7248	34.7103
741.496	43.888	34.6662
741.978	43.9264	34.486
742.46	43.8447	34.1764
742.942	43.658	33.7543
743.424	43.3873	33.2439
743.906	43.0552	32.6747
744.388	42.6863	32.0821
744.87	42.3134	31.5137
745.352	41.9772	31.0257
745.835	41.7248	30.6783
746.317	41.6078	30.5321
746.799	41.6672	30.6313
747.281	41.9271	30.9972
747.763	42.3867	31.6216
748.245	43.0207	32.4681
748.727	43.782	33.4763
749.21	44.6098	34.5695
749.692	45.4456	35.6745
750.174	46.2372	36.7238
750.656	46.9459	37.6653
751.138	47.5495	38.4673
751.62	48.0377	39.1132
752.102	48.4105	39.6013
752.584	48.6746	39.9406
753.066	48.8422	40.148
753.548	48.9295	40.2455
754.031	48.9525	40.2544
754.513	48.9265	40.1955
754.995	48.8622	40.0843
755.477	48.7642	39.93
755.959	48.6328	39.7378
756.441	48.4656	39.5095
756.923	48.2603	39.246
757.405	48.017	38.9483
757.888	47.7373	38.6171
758.37	47.4229	38.2517
758.852	47.0733	37.8492
759.334	46.6857	37.4049
759.816	46.2565	36.915
760.298	45.7826	36.3801
760.78	45.274	35.8073
761.262	44.7466	35.2119
761.745	44.2231	34.6162
762.227	43.7259	34.0429
762.709	43.2741	33.5117
763.191	42.8776	33.0335
763.673	42.5342	32.6074
764.155	42.2293	32.2201
764.637	41.9385	31.8477
765.119	41.6337	31.4625
765.601	41.2843	31.0339
766.083	40.8633	30.5351
766.566	40.3505	29.9465
767.048	39.7313	29.255
767.53	38.9988	28.456
768.012	38.152	27.5515
768.494	37.1961	26.5501
768.976	36.1403	25.4645
769.458	34.9988	24.3113
769.94	33.7927	23.1122
770.423	32.549	21.8928
770.905	31.3035	20.6837
771.387	30.1015	19.521
771.869	28.9886	18.4388
772.351	28.0086	17.4675
772.833	27.1931	16.6267
773.315	26.5536	15.92
773.797	26.079	15.3348
774.279	25.7366	14.8442
774.762	25.4817	14.4159
775.244	25.2621	14.015
775.726	25.031	13.6137
776.208	24.7574	13.1972
776.69	24.4281	12.7638
777.172	24.0516	12.327
777.654	23.6547	11.9118
778.136	23.2815	11.5552
778.619	22.9855	11.3007
779.101	22.8227	11.1941
779.583	22.8504	11.2833
780.065	23.1146	11.6092
780.547	23.6464	12.2014
781.029	24.4579	13.076
781.511	25.5387	14.2296
781.993	26.8573	15.6404
782.476	28.3636	17.2672
782.958	29.9988	19.0563
783.44	31.6983	20.9433
783.922	33.3997	22.8602
784.404	35.0528	24.7469
784.886	36.6168	26.55
785.368	38.0632	28.2285
785.85	39.3761	29.7574
786.332	40.5467	31.1214
786.815	41.5732	32.3165
787.297	42.4602	33.3483
787.779	43.2167	34.2289
788.261	43.8556	34.9757
788.743	44.3918	35.6074
789.225	44.841	36.1434
789.707	45.2176	36.6004
790.189	45.5336	36.9916
790.672	45.8002	37.3285
791.154	46.0274	37.6208
791.636	46.2243	37.8775
792.118	46.4002	38.1078
792.6	46.5622	38.3192
793.082	46.7147	38.517
793.564	46.8587	38.7033
794.046	46.9927	38.8768
794.528	47.1136	39.0346
795.01	47.219	39.1733
795.493	47.3082	39.291
795.975	47.3823	39.3872
796.457	47.4434	39.4626
796.939	47.4924	39.5178
797.421	47.5283	39.552
797.903	47.5481	39.5632
798.385	47.5479	39.5493
798.867	47.5244	39.5082
799.35	47.4761	39.4392
799.832	47.4025	39.3425
800.314	47.3034	39.2173
800.796	47.1765	39.061
801.278	47.0173	38.8688
801.76	46.819	38.634
802.242	46.5748	38.3504
802.724	46.2802	38.0143
803.207	45.9334	37.6255
803.689	45.5359	37.1864
804.171	45.0897	36.6996
804.653	44.5949	36.1661
805.135	44.0487	35.5833
805.617	43.445	34.9458
806.099	42.7769	34.2475
806.581	42.0401	33.4856
807.063	41.2357	32.6628
807.545	40.3717	31.7899
808.028	39.4622	30.884
808.51	38.5286	29.9697
808.992	37.5983	29.0774
809.474	36.703	28.241
809.956	35.8832	27.5013
810.438	35.1856	26.903
810.92	34.6587	26.4896
811.403	34.3531	26.3037
811.885	34.3099	26.376
812.367	34.5526	26.7188
812.849	35.081	27.3204
813.331	35.866	28.1422
813.813	36.8515	29.1217
814.295	37.9552	30.1737
814.777	39.0876	31.2092
815.26	40.1607	32.1439
815.742	41.0982	32.9079
816.224	41.8515	33.4607
816.706	42.3999	33.7916
817.188	42.7529	33.9221
817.67	42.9432	33.898
818.152	43.0229	33.7856
818.634	43.0527	33.6594
819.116	43.087	33.5846
819.598	43.1708	33.6122
820.081	43.3294	33.768
820.563	43.5665	34.0495
821.045	43.8663	34.429
821.527	44.1984	34.8616
822.009	44.5284	35.2982
822.491	44.8212	35.6906
822.973	45.0506	36.0038
823.455	45.2009	36.2184
823.938	45.2658	36.3274
824.42	45.246	36.3336
824.902	45.1451	36.2436
825.384	44.9676	36.0645
825.866	44.7163	35.8014
826.348	44.3931	35.4584
826.83	44.0002	35.0402
827.312	43.5412	34.5536
827.794	43.0239	34.0095
828.277	42.4624	33.4246
828.759	41.8764	32.8199
829.241	41.2939	32.2225
829.723	40.7498	31.6647
830.205	40.2797	31.1786
830.687	39.9198	30.7969
831.169	39.6996	30.5471
831.651	39.6358	30.4464
832.134	39.732	30.5001
832.616	39.9757	30.6994
833.098	40.3426	31.0239
833.58	40.798	31.4428
834.062	41.3053	31.9219
834.544	41.8321	32.4303
835.026	42.3509	32.9407
835.508	42.8432	33.4339
835.99	43.2981	33.8974
836.473	43.7086	34.3219
836.955	44.0703	34.6996
837.437	44.379	35.0224
837.919	44.6295	35.2805
838.401	44.8167	35.4648
838.883	44.936	35.567
839.365	44.9835	35.5809
839.847	44.958	35.5043
840.33	44.86	35.3377
840.812	44.6928	35.0852
841.294	44.4611	34.7523
841.776	44.171	34.3457
842.258	43.8287	33.8717
842.74	43.4387	33.3349
843.222	43.0033	32.738
843.704	42.5218	32.0812
844.187	41.9913	31.3633
844.669	41.4075	30.5835
845.151	40.7678	29.7439
845.633	40.0743	28.8527
846.115	39.3375	27.9283
846.597	38.5785	27.0007
847.079	37.8289	26.1108
847.561	37.1328	25.312
848.043	36.539	24.6597
848.525	36.095	24.2046
849.008	35.8415	23.9859
849.49	35.8009	24.0198
849.972	35.974	24.2963
850.454	36.3374	24.7782
850.936	36.8494	25.4098
851.418	37.4528	26.1213
851.9	38.0839	26.8388
852.382	38.6865	27.5004
852.865	39.2129	28.056
853.347	39.6317	28.4745
853.829	39.9287	28.7447
854.311	40.1033	28.8694
854.793	40.1649	28.8619
855.275	40.1268	28.7387
855.757	40.0041	28.5178
856.239	39.8101	28.2148
856.721	39.5554	27.8418
857.204	39.2486	27.409
857.686	38.8963	26.924
858.168	38.5033	26.393
858.65	38.0733	25.8215
859.132	37.6096	25.2145
859.614	37.1153	24.5775
860.096	36.5944	23.9175
860.578	36.0523	23.2429
861.061	35.4962	22.5646
861.543	34.9361	21.8967
862.025	34.3831	21.2547
862.507	33.8506	20.6566
862.989	33.3537	20.1221
863.471	32.9071	19.6694
863.953	32.5267	19.3165
864.435	32.2282	19.079
864.918	32.0251	18.9688
865.4	31.9302	18.9951
865.882	31.9544	19.1643
866.364	32.105	19.4796
866.846	32.3864	19.9416
867.328	32.7979	20.5469
867.81	33.3339	21.2876
868.292	33.9819	22.1496
868.774	34.7238	23.1129
869.256	35.5374	24.1529
869.739	36.3957	25.2393
870.221	37.271	26.3404
870.703	38.1369	27.4249
871.185	38.9675	28.4614
871.667	39.7421	29.4239
872.149	40.4443	30.2909
872.631	41.0621	31.0459
873.114	41.5886	31.6788
873.596	42.0198	32.1831
874.078	42.3533	32.5554
874.56	42.5877	32.7935
875.042	42.7216	32.8962
875.524	42.7543	32.864
876.006	42.6865	32.7001
876.488	42.5224	32.4129
876.97	42.2711	32.019
877.452	41.9478	31.5425
877.935	41.5763	31.0193
878.417	41.1881	30.4941
878.899	40.8188	30.0144
879.381	40.5086	29.631
879.863	40.2934	29.3862
880.345	40.199	29.3073
880.827	40.2388	29.4041
881.309	40.4092	29.6652
881.792	40.6914	30.062
882.274	41.0541	30.5516
882.756	41.4615	31.0884
883.238	41.8788	31.6293
883.72	42.2765	32.1389
884.202	42.6358	32.5954
884.684	42.9476	32.9885
885.166	43.2103	33.317
885.649	43.4269	33.5853
886.131	43.6024	33.7998
886.613	43.7417	33.9669
887.095	43.8487	34.0921
887.577	43.9273	34.1804
888.059	43.9813	34.2368
888.541	44.015	34.2661
889.023	44.0324	34.273
889.505	44.0371	34.2613
889.987	44.0314	34.2335
890.47	44.0166	34.1912
890.952	43.9933	34.1355
891.434	43.9619	34.0672
891.916	43.9227	33.9878
892.398	43.8758	33.8987
892.88	43.8211	33.8007
893.362	43.7576	33.6941
893.845	43.6841	33.5784
894.327	43.5996	33.4526
894.809	43.5041	33.3166
895.291	43.3987	33.1712
895.773	43.2864	33.0187
896.255	43.1707	32.8622
896.737	43.0547	32.7048
897.219	42.9405	32.5484
897.701	42.829	32.3937
898.183	42.7195	32.2401
898.666	42.6111	32.0861
899.148	42.5026	31.9306
899.63	42.3935	31.7728
900.112	42.2833	31.6124
900.594	42.1712	31.4496
901.076	42.0558	31.284
901.558	41.935	31.1151
902.04	41.8067	30.9418
902.523	41.6692	30.7635
903.005	41.5225	30.5799
903.487	41.3677	30.3915
903.969	41.2071	30.1992
904.451	41.0435	30.0041
904.933	40.8788	29.8069
905.415	40.7143	29.6077
905.897	40.5499	29.4058
906.38	40.3847	29.2005
906.862	40.2178	28.9911
907.344	40.0477	28.7771
907.826	39.8731	28.5583
908.308	39.6924	28.3344
908.79	39.5039	28.1047
909.272	39.3057	27.8685
909.754	39.0963	27.625
910.236	38.8754	27.3735
910.719	38.6434	27.1143
911.201	38.4022	26.8481
911.683	38.1543	26.5761
912.165	37.9021	26.2994
912.647	37.6476	26.0191
913.129	37.3912	25.7354
913.611	37.1328	25.4479
914.093	36.8711	25.156
914.576	36.6045	24.8592
915.058	36.3317	24.5574
915.54	36.0521	24.2518
916.022	35.7666	23.9448
916.504	35.4779	23.6405
916.986	35.1913	23.345
917.468	34.9142	23.0653
917.95	34.6554	22.8092
918.433	34.425	22.5845
918.915	34.2311	22.3965
919.397	34.0793	22.2481
919.879	33.9712	22.1385
920.361	33.904	22.0634
920.843	33.8702	22.0152
921.325	33.8596	21.9837
921.807	33.8604	21.9586
922.289	33.8605	21.9292
922.771	33.8483	21.8862
923.254	33.8149	21.8224
923.736	33.753	21.7328
924.218	33.6579	21.6151
924.7	33.5284	21.4696
925.182	33.3663	21.2992
925.664	33.1773	21.1092
926.146	32.97	20.9065
926.628	32.7558	20.6997
927.111	32.5461	20.4966
927.593	32.3509	20.3039
928.075	32.1776	20.1264
928.557	32.0293	19.9664
929.039	31.9052	19.8237
929.521	31.8012	19.6958
930.003	31.7117	19.5797
930.485	31.6304	19.4718
930.967	31.5524	19.3693
931.45	31.4746	19.2705
931.932	31.3958	19.1748
932.414	31.317	19.083
932.896	31.2398	18.9961
933.378	31.1669	18.916
933.86	31.1005	18.8442
934.342	31.0424	18.7823
934.824	30.9941	18.7316
935.307	30.9561	18.6932
935.789	30.9287	18.6682
936.271	30.912	18.6573
936.753	30.9057	18.6611
937.235	30.9096	18.6797
937.717	30.9232	18.7119
938.199	30.9451	18.7558
938.681	30.9734	18.8077
939.163	31.0047	18.8625
939.646	31.0347	18.9145
940.128	31.0583	18.9572
940.61	31.0705	18.985
941.092	31.0675	18.9942
941.574	31.0479	18.9842
942.056	31.0132	18.9579
942.538	30.9679	18.9213
943.02	30.919	18.8831
943.503	30.8748	18.8529
943.985	30.8423	18.8384
944.467	30.8266	18.8445
944.949	30.8289	18.8718
945.431	30.8475	18.9171
945.913	30.8779	18.9747
946.395	30.9153	19.0384
946.877	30.9566	19.1048
947.36	31.0026	19.1748
947.842	31.0584	19.2544
948.324	31.133	19.3536
948.806	31.2379	19.4856
949.288	31.3842	19.6625
949.77	31.5795	19.8934
950.252	31.8268	20.1819
950.734	32.1231	20.5259
951.216	32.4605	20.9178
951.698	32.8269	21.3458
952.181	33.21	21.7971
952.663	33.5977	22.2591
953.145	33.9799	22.7208
953.627	34.3501	23.1745
954.109	34.7038	23.6149
954.591	35.0389	24.0393
955.073	35.3551	24.4468
955.555	35.6536	24.8388
956.038	35.9374	25.2181
956.52	36.2109	25.5888
957.002	36.4802	25.9561
957.484	36.7511	26.3247
957.966	37.028	26.6975
958.448	37.3126	27.0749
958.93	37.6027	27.4532
959.412	37.8925	27.8259
959.894	38.1729	28.1837
960.377	38.4335	28.5158
960.859	38.6638	28.8115
961.341	38.8526	29.0591
961.823	38.9892	29.2463
962.305	39.0618	29.3587
962.787	39.056	29.3784
963.269	38.9561	29.286
963.751	38.7452	29.0613
964.234	38.4071	28.6863
964.716	37.9314	28.1513
965.198	37.3153	27.4574
965.68	36.569	26.6215
966.162	35.7155	25.6754
966.644	34.7948	24.6691
967.126	33.8615	23.6668
967.608	32.9761	22.7358
968.091	32.2058	21.9476
968.573	31.6121	21.3638
969.055	31.2401	21.0263
969.537	31.1178	20.9572
970.019	31.2487	21.1529
970.501	31.6141	21.5877
970.983	32.1746	22.2164
971.465	32.8793	22.9836
971.947	33.6732	23.8326
972.43	34.5005	24.7075
972.912	35.316	25.5645
973.394	36.0851	26.3714
973.876	36.7842	27.1072
974.358	37.4013	27.7618
974.84	37.9325	28.3328
975.322	38.3797	28.8226
975.804	38.7487	29.237
976.287	39.0472	29.5833
976.769	39.2838	29.8692
977.251	39.4658	30.1013
977.733	39.5989	30.2848
978.215	39.6866	30.4227
978.697	39.7298	30.516
979.179	39.7277	30.5639
979.661	39.6785	30.5647
980.143	39.5804	30.5173
980.625	39.4316	30.4211
981.108	39.232	30.2772
981.59	38.9836	30.0893
982.072	38.6925	29.8649
982.554	38.3702	29.6161
983.036	38.0343	29.36
983.518	37.7103	29.1198
984	37.4274	28.9213
984.482	37.2153	28.7896
984.965	37.1006	28.7461
985.447	37.0987	28.8021
985.929	37.2114	28.956
986.411	37.4239	29.1919
986.893	37.708	29.4825
987.375	38.0239	29.7908
987.857	38.3258	30.0755
988.339	38.572	30.2997
988.822	38.7253	30.4314
989.304	38.7587	30.448
989.786	38.6578	30.3383
990.268	38.4188	30.1012
990.75	38.0496	29.7458
991.232	37.5665	29.2889
991.714	36.9963	28.7567
992.196	36.3728	28.1814
992.678	35.7344	27.5983
993.16	35.1253	27.0473
993.643	34.5887	26.5664
994.125	34.1628	26.1878
994.607	33.879	25.9365
995.089	33.7545	25.8246
995.571	33.7911	25.8498
996.053	33.9738	25.9951
996.535	34.2745	26.2317
997.018	34.6545	26.5223
997.5	35.0688	26.8243
997.982	35.4753	27.0986
998.464	35.8363	27.3106
998.946	36.1222	27.4339
999.428	36.3149	27.4534
999.91	36.4051	27.3622
1000.39	36.3916	27.1616
1000.87	36.2782	26.8573
1001.36	36.0722	26.4587
1001.84	35.7824	25.9768
1002.32	35.418	25.4229
1002.8	34.9897	24.8104
1003.28	34.509	24.1533
1003.77	33.9877	23.4663
1004.25	33.4399	22.7659
1004.73	32.8801	22.0695
1005.21	32.3239	21.395
1005.7	31.7888	20.762
1006.18	31.293	20.1904
1006.66	30.8548	19.6998
1007.14	30.4937	19.31
1007.62	30.2267	19.0383
1008.11	30.0687	18.8992
1008.59	30.0309	18.9027
1009.07	30.1186	19.0529
1009.55	30.3308	19.3466
1010.03	30.6586	19.7719
1010.52	31.0869	20.3102
1011	31.5935	20.9351
1011.48	32.1516	21.6153
1011.96	32.734	22.3199
1012.45	33.3128	23.0175
1012.93	33.8633	23.6808
1013.41	34.3668	24.2896
1013.89	34.8097	24.8289
1014.37	35.1847	25.2905
1014.86	35.4895	25.6712
1015.34	35.7251	25.9708
1015.82	35.894	26.1901
1016.3	35.9984	26.3304
1016.78	36.0412	26.3945
1017.27	36.0271	26.3885
1017.75	35.9643	26.3241
1018.23	35.8675	26.2215
1018.71	35.7568	26.1072
1019.2	35.6566	26.0122
1019.68	35.5934	25.9679
1020.16	35.5878	25.998
1020.64	35.6532	26.1154
1021.12	35.7913	26.3184
1021.61	35.9928	26.5927
1022.09	36.2387	26.9131
1022.57	36.5041	27.2493
1023.05	36.7653	27.5742
1023.53	37.0006	27.8648
1024.02	37.195	28.1064
1024.5	37.3403	28.2929
1024.98	37.4347	28.4244
1025.46	37.4809	28.5056
1025.94	37.4851	28.5434
1026.43	37.4552	28.5464
1026.91	37.3996	28.5226
1027.39	37.3256	28.479
1027.87	37.2392	28.4217
1028.36	37.1442	28.3545
1028.84	37.0422	28.2788
1029.32	36.9323	28.1942
1029.8	36.8122	28.0982
1030.28	36.6782	27.9873
1030.77	36.5258	27.8572
1031.25	36.3509	27.7038
1031.73	36.1494	27.5236
1032.21	35.9179	27.3141
1032.69	35.6539	27.0738
1033.18	35.3559	26.8021
1033.66	35.0233	26.4997
1034.14	34.6561	26.1675
1034.62	34.2552	25.8066
1035.11	33.8217	25.4185
1035.59	33.3575	25.0046
1036.07	32.8655	24.5674
1036.55	32.3512	24.1116
1037.03	31.8222	23.6444
1037.52	31.2908	23.1779
1038	30.7741	22.7286
1038.48	30.2926	22.3167
1038.96	29.8727	21.9671
1039.44	29.5424	21.7056
1039.93	29.3289	21.556
1040.41	29.257	21.539
1040.89	29.3428	21.6666
1041.37	29.5921	21.9409
1041.85	29.9981	22.3531
1042.34	30.5426	22.8845
1042.82	31.1975	23.5084
1043.3	31.9272	24.1921
1043.78	32.696	24.9032
1044.27	33.4685	25.6105
1044.75	34.2133	26.2865
1045.23	34.908	26.9121
1045.71	35.5367	27.4742
1046.19	36.0913	27.9666
1046.68	36.57	28.3882
1047.16	36.9751	28.7413
1047.64	37.3111	29.0296
1048.12	37.5838	29.2575
1048.6	37.7991	29.43
1049.09	37.9634	29.5517
1049.57	38.0821	29.6278
1050.05	38.1604	29.6628
1050.53	38.2024	29.6609
1051.02	38.2107	29.6249
1051.5	38.187	29.5563
1051.98	38.1324	29.4561
1052.46	38.048	29.3248
1052.94	37.9354	29.1634
1053.42	37.7972	28.9735
1053.91	37.6365	28.7575
1054.39	37.4571	28.5181
1054.87	37.2627	28.2581
1055.35	37.0567	27.9801
1055.84	36.8425	27.6862
1056.32	36.6225	27.3786
1056.8	36.3987	27.0588
1057.28	36.172	26.7283
1057.76	35.9421	26.3878
1058.25	35.7072	26.0368
1058.73	35.4644	25.674
1059.21	35.2103	25.2972
1059.69	34.9409	24.9036
1060.17	34.6527	24.4906
1060.66	34.3428	24.0559
1061.14	34.0091	23.5982
1061.62	33.6505	23.1176
1062.1	33.2672	22.6158
1062.59	32.861	22.097
1063.07	32.4363	21.5679
1063.55	32.001	21.0387
1064.03	31.5672	20.5239
1064.51	31.1502	20.0406
1065	30.7682	19.6081
1065.48	30.4413	19.2471
1065.96	30.1873	18.9755
1066.44	30.0206	18.8071
1066.92	29.9496	18.7489
1067.41	29.9739	18.7986
1067.89	30.084	18.9434
1068.37	30.2605	19.1606
1068.85	30.4789	19.4215
1069.34	30.7097	19.6931
1069.82	30.924	19.9436
1070.3	31.0985	20.1486
1070.78	31.2162	20.2911
1071.26	31.2693	20.3657
1071.75	31.26	20.3775
1072.23	31.1993	20.3426
1072.71	31.1062	20.2852
1073.19	31.005	20.2341
1073.67	30.9252	20.2232
1074.16	30.8967	20.2846
1074.64	30.9477	20.4463
1075.12	31.1029	20.7304
1075.6	31.3781	21.1486
1076.09	31.7794	21.7011
1076.57	32.3011	22.3763
1077.05	32.9276	23.1533
1077.53	33.6336	24.003
1078.01	34.3871	24.8904
1078.49	35.1562	25.7819
1078.98	35.9087	26.644
1079.46	36.6173	27.4482
1079.94	37.2623	28.1738
1080.42	37.8303	28.8067
1080.91	38.3152	29.34
1081.39	38.7157	29.7725
1081.87	39.0341	30.107
1082.35	39.2749	30.3487
1082.83	39.443	30.5038
1083.32	39.5446	30.5791
1083.8	39.5855	30.5814
1084.28	39.571	30.5165
1084.76	39.5058	30.3893
1085.24	39.3932	30.2035
1085.73	39.2353	29.9612
1086.21	39.0337	29.6643
1086.69	38.7899	29.3148
1087.17	38.5067	28.9165
1087.65	38.1887	28.4758
1088.14	37.8423	28.002
1088.62	37.4772	27.5087
1089.1	37.1065	27.0143
1089.58	36.7461	26.5404
1090.07	36.4164	26.1134
1090.55	36.1408	25.7628
1091.03	35.9426	25.5164
1091.51	35.8441	25.3997
1091.99	35.8623	25.4308
1092.48	36.0048	25.6171
1092.96	36.2693	25.9536
1093.44	36.6422	26.4226
1093.92	37.1018	26.9976
1094.4	37.6193	27.6429
1094.89	38.1643	28.3218
1095.37	38.7099	29.0007
1095.85	39.2324	29.6507
1096.33	39.7154	30.2518
1096.82	40.1492	30.7929
1097.3	40.529	31.2694
1097.78	40.854	31.6826
1098.26	41.1261	32.0367
1098.74	41.3488	32.3379
1099.23	41.526	32.5917
1099.71	41.6616	32.8028
1100.19	41.7588	32.9745
1100.67	41.8201	33.1082
1101.15	41.8475	33.2045
1101.64	41.8438	33.2647
1102.12	41.8129	33.2914
1102.6	41.761	33.2902
1103.08	41.6965	33.2689
1103.57	41.6282	33.236
1104.05	41.5649	33.2002
1104.53	41.5127	33.1673
1105.01	41.4741	33.139
1105.49	41.4472	33.1126
1105.98	41.4259	33.0816
1106.46	41.4012	33.0365
1106.94	41.3612	32.966
1107.42	41.2937	32.8595
1107.9	41.1881	32.7085
1108.39	41.0368	32.5074
1108.87	40.8381	32.2559
1109.35	40.5971	31.9594
1109.83	40.3266	31.6293
1110.32	40.044	31.2804
1110.8	39.7691	30.9295
1111.28	39.52	30.5915
1111.76	39.3073	30.276
1112.24	39.1339	29.9865
1112.72	38.9943	29.7215
1113.21	38.879	29.4766
1113.69	38.7768	29.2481
1114.17	38.6801	29.0354
1114.65	38.5868	28.8422
1115.14	38.4993	28.6745
1115.62	38.4224	28.5379
1116.1	38.3588	28.4333
1116.58	38.3068	28.3539
1117.07	38.2578	28.2847
1117.55	38.1983	28.2051
1118.03	38.1107	28.09
1118.51	37.9784	27.9168
1118.99	37.7888	27.6695
1119.47	37.5358	27.3416
1119.96	37.2223	26.9389
1120.44	36.8609	26.4802
1120.92	36.4751	25.9988
1121.4	36.0962	25.5364
1121.89	35.7624	25.1427
1122.37	35.5157	24.8699
1122.85	35.3922	24.7612
1123.33	35.4201	24.8486
1123.81	35.6129	25.145
1124.3	35.9662	25.6417
1124.78	36.4582	26.3088
1125.26	37.0523	27.0991
1125.74	37.7062	27.9595
1126.22	38.3745	28.8339
1126.71	39.0183	29.6742
1127.19	39.6096	30.4467
1127.67	40.1304	31.1298
1128.15	40.5734	31.7151
1128.63	40.9388	32.2032
1129.12	41.2319	32.6011
1129.6	41.4608	32.9184
1130.08	41.6341	33.1656
1130.56	41.7614	33.3538
1131.05	41.8507	33.4928
1131.53	41.9089	33.5909
1132.01	41.9414	33.6554
1132.49	41.9519	33.6915
1132.97	41.9433	33.7034
1133.46	41.9181	33.695
1133.94	41.8792	33.6696
1134.42	41.8299	33.6309
1134.9	41.7741	33.5823
1135.38	41.7145	33.526
1135.87	41.6529	33.4635
1136.35	41.5893	33.3946
1136.83	41.5227	33.3184
1137.31	41.4509	33.2334
1137.8	41.3719	33.1384
1138.28	41.2837	33.0328
1138.76	41.1848	32.9158
1139.24	41.0734	32.7863
1139.72	40.9477	32.6426
1140.21	40.8053	32.4824
1140.69	40.6437	32.3032
1141.17	40.4616	32.1034
1141.65	40.259	31.8833
1142.13	40.038	31.6454
1142.62	39.8028	31.3941
1143.1	39.5593	31.1359
1143.58	39.314	30.8767
1144.06	39.0735	30.6224
1144.55	38.8437	30.3779
1145.03	38.629	30.1465
1145.51	38.4325	29.9304
1145.99	38.2559	29.7307
1146.47	38.0996	29.5478
1146.96	37.9625	29.3813
1147.44	37.843	29.2299
1147.92	37.7384	29.0916
1148.4	37.6454	28.9634
1148.88	37.5601	28.8417
1149.37	37.4781	28.7226
1149.85	37.3947	28.6018
1150.33	37.3047	28.4752
1150.81	37.2029	28.3386
1151.3	37.084	28.1877
1151.78	36.9434	28.0183
1152.26	36.7773	27.8268
1152.74	36.5829	27.6099
1153.22	36.3586	27.3653
1153.7	36.1037	27.0915
1154.19	35.8179	26.7879
1154.67	35.501	26.4544
1155.15	35.1525	26.0915
1155.63	34.7723	25.7
1156.12	34.3606	25.2812
1156.6	33.9184	24.8367
1157.08	33.448	24.3689
1157.56	32.9526	23.8806
1158.04	32.4365	23.3752
1158.53	31.9051	22.8567
1159.01	31.3642	22.3298
1159.49	30.8203	21.7993
1159.97	30.2799	21.2707
1160.45	29.7484	20.7482
1160.94	29.2303	20.2358
1161.42	28.7279	19.7353
1161.9	28.2407	19.2467
1162.38	27.7655	18.7678
1162.87	27.2969	18.2948
1163.35	26.8278	17.8231
1163.83	26.3507	17.348
1164.31	25.8592	16.8665
1164.79	25.3499	16.3783
1165.28	24.8224	15.8866
1165.76	24.2809	15.3979
1166.24	23.7335	14.9215
1166.72	23.1923	14.4696
1167.2	22.6715	14.0541
1167.69	22.1861	13.6864
1168.17	21.752	13.3766
1168.65	21.3824	13.1319
1169.13	21.0891	12.9573
1169.62	20.8806	12.8548
1170.1	20.7617	12.8239
1170.58	20.7327	12.8607
1171.06	20.7889	12.9576
1171.54	20.9207	13.1042
1172.03	21.1139	13.2866
1172.51	21.3514	13.4896
1172.99	21.6163	13.6992
1173.47	21.8918	13.9022
1173.95	22.1638	14.0885
1174.44	22.4218	14.2511
1174.92	22.6569	14.3847
1175.4	22.8622	14.4851
1175.88	23.0311	14.5483
1176.37	23.1564	14.5698
1176.85	23.2305	14.5448
1177.33	23.2457	14.4688
1177.81	23.1949	14.3384
1178.29	23.0742	14.153
1178.78	22.8842	13.9159
1179.26	22.6328	13.6358
1179.74	22.3354	13.3261
1180.22	22.0159	13.0063
1180.7	21.7057	12.7008
1181.19	21.4377	12.4348
1181.67	21.246	12.235
1182.15	21.1599	12.1256
1182.63	21.1991	12.1248
1183.12	21.3749	12.246
1183.6	21.6882	12.4961
1184.08	22.1324	12.8763
1184.56	22.6952	13.3839
1185.04	23.3622	14.0128
1185.53	24.1183	14.7542
1186.01	24.9466	15.5956
1186.49	25.8297	16.5205
1186.97	26.7493	17.5089
1187.45	27.6852	18.5367
1187.94	28.6181	19.5789
1188.42	29.5305	20.6114
1188.9	30.4063	21.611
1189.38	31.2338	22.5594
1189.86	32.0038	23.4409
1190.35	32.7099	24.2432
1190.83	33.348	24.958
1191.31	33.9156	25.5801
1191.79	34.412	26.1074
1192.28	34.838	26.541
1192.76	35.1955	26.8849
1193.24	35.4875	27.1449
1193.72	35.7174	27.3275
1194.2	35.8888	27.4401
1194.68	36.0057	27.4898
1195.17	36.072	27.4832
1195.65	36.0917	27.4266
1196.13	36.0689	27.3257
1196.61	36.0071	27.1853
1197.1	35.9101	27.0096
1197.58	35.7808	26.8022
1198.06	35.6219	26.5661
1198.54	35.4358	26.3038
1199.02	35.2242	26.0176
1199.51	34.9887	25.7094
1199.99	34.7305	25.3808
1200.47	34.4506	25.0332
1200.95	34.1499	24.6679
1201.43	33.8295	24.2862
1201.92	33.4907	23.8895
1202.4	33.1354	23.48
1202.88	32.7662	23.0607
1203.36	32.3865	22.6358
1203.85	32.0006	22.2108
1204.33	31.6136	21.7926
1204.81	31.231	21.3882
1205.29	30.8581	21.0044
1205.77	30.4991	20.6463
1206.26	30.156	20.3158
1206.74	29.8281	20.0108
1207.22	29.5112	19.7254
1207.7	29.1987	19.4507
1208.18	28.8822	19.1761
1208.67	28.554	18.8915
1209.15	28.2081	18.5897
1209.63	27.8422	18.2666
1210.11	27.4579	17.9227
1210.6	27.0604	17.562
1211.08	26.658	17.1919
1211.56	26.2596	16.8208
1212.04	25.8735	16.4566
1212.52	25.506	16.1063
1213.01	25.1604	15.774
1213.49	24.8367	15.4612
1213.97	24.5329	15.1674
1214.45	24.246	14.8911
1214.93	23.9738	14.6313
1215.42	23.7162	14.3884
1215.9	23.4761	14.1648
1216.38	23.2587	13.9644
1216.86	23.0703	13.7921
1217.35	22.9165	13.6508
1217.83	22.8001	13.5412
1218.31	22.7205	13.4606
1218.79	22.6733	13.4032
1219.27	22.6513	13.3613
1219.76	22.6458	13.3268
1220.24	22.6489	13.2929
1220.72	22.653	13.2543
1221.2	22.6521	13.2075
1221.68	22.6419	13.1509
1222.17	22.6186	13.0834
1222.65	22.58	13.0051
1223.13	22.5251	12.9164
1223.61	22.4544	12.8187
1224.09	22.3694	12.7138
1224.58	22.2731	12.6041
1225.06	22.1687	12.4919
1225.54	22.0592	12.3791
1226.02	21.9465	12.2667
1226.51	21.8317	12.155
1226.99	21.715	12.0439
1227.47	21.5962	11.9338
1227.95	21.4757	11.825
1228.43	21.3537	11.7187
1228.92	21.2313	11.616
1229.4	21.1092	11.518
1229.88	20.9883	11.4257
1230.36	20.8697	11.3404
1230.84	20.7549	11.264
1231.33	20.6457	11.1991
1231.81	20.5453	11.1492
1232.29	20.4566	11.1174
1232.77	20.382	11.1061
1233.26	20.3226	11.1158
1233.74	20.2772	11.1446
1234.22	20.2429	11.189
1234.7	20.2153	11.244
1235.18	20.1893	11.3048
1235.66	20.1604	11.3669
1236.15	20.1245	11.4267
1236.63	20.079	11.4816
1237.11	20.0222	11.5297
1237.59	19.9535	11.5695
1238.08	19.8735	11.6002
1238.56	19.7837	11.6214
1239.04	19.6858	11.6334
1239.52	19.5816	11.6366
1240	19.471	11.6303
1240.49	19.352	11.6128
1240.97	19.2202	11.581
1241.45	19.0698	11.5311
1241.93	18.8955	11.4602
1242.41	18.6954	11.3685
1242.9	18.4731	11.261
1243.38	18.2393	11.1478
1243.86	18.0108	11.0436
1244.34	17.8102	10.9667
1244.83	17.6604	10.935
1245.31	17.5824	10.964
1245.79	17.5935	11.0657
1246.27	17.7039	11.2469
1246.75	17.9179	11.5099
1247.24	18.2346	11.8525
1247.72	18.6485	12.2697
1248.2	19.1505	12.7535
1248.68	19.729	13.2935
1249.16	20.3717	13.8789
1249.65	21.0656	14.4977
1250.13	21.7978	15.1384
1250.61	22.557	15.7908
1251.09	23.3315	16.4445
1251.58	24.1099	17.0901
1252.06	24.8812	17.719
1252.54	25.6341	18.323
1253.02	26.3583	18.8952
1253.5	27.0452	19.4301
1253.99	27.688	19.9234
1254.47	28.2814	20.3718
1254.95	28.8214	20.7719
1255.43	29.3038	21.1198
1255.91	29.7246	21.4107
1256.4	30.0796	21.6395
1256.88	30.3648	21.8012
1257.36	30.5772	21.8916
1257.84	30.715	21.9085
1258.33	30.778	21.8516
1258.81	30.7675	21.7224
1259.29	30.6863	21.5249
1259.77	30.5391	21.2651
1260.25	30.3316	20.95
1260.73	30.0715	20.5884
1261.22	29.7673	20.1898
1261.7	29.4283	19.7638
1262.18	29.0652	19.3206
1262.66	28.6889	18.8709
1263.15	28.3108	18.4251
1263.63	27.943	17.9943
1264.11	27.5973	17.5892
1264.59	27.2846	17.2199
1265.07	27.0153	16.8958
1265.56	26.7978	16.6255
1266.04	26.6391	16.4162
1266.52	26.545	16.2743
1267	26.519	16.2042
1267.48	26.5626	16.2082
1267.97	26.6745	16.2855
1268.45	26.8508	16.4324
1268.93	27.0848	16.6425
1269.41	27.3674	16.9067
1269.9	27.6883	17.2152
1270.38	28.036	17.5573
1270.86	28.3992	17.9223
1271.34	28.768	18.3013
1271.82	29.1343	18.687
1272.31	29.4932	19.075
1272.79	29.8433	19.4645
1273.27	30.1865	19.8579
1273.75	30.5267	20.2596
1274.23	30.8684	20.6747
1274.72	31.2153	21.1071
1275.2	31.5695	21.5581
1275.68	31.9301	22.0257
1276.16	32.2939	22.504
1276.64	32.6555	22.9845
1277.13	33.0083	23.4571
1277.61	33.3445	23.9102
1278.09	33.6562	24.333
1278.57	33.9363	24.7155
1279.06	34.1789	25.0499
1279.54	34.3803	25.3319
1280.02	34.5406	25.5614
1280.5	34.6636	25.7437
1280.98	34.7562	25.8883
1281.47	34.8288	26.0088
1281.95	34.8933	26.1212
1282.43	34.9609	26.2402
1282.91	35.0413	26.3788
1283.39	35.1412	26.5454
1283.88	35.2627	26.7425
1284.36	35.4036	26.9664
1284.84	35.5572	27.2083
1285.32	35.7141	27.4559
1285.81	35.8623	27.6944
1286.29	35.9901	27.9094
1286.77	36.0876	28.0895
1287.25	36.1484	28.2265
1287.73	36.1703	28.3177
1288.22	36.1559	28.3649
1288.7	36.1117	28.3741
1289.18	36.0464	28.3533
1289.66	35.9691	28.3111
1290.14	35.8882	28.2554
1290.63	35.8098	28.1918
1291.11	35.7371	28.1238
1291.59	35.6703	28.052
1292.07	35.6065	27.9748
1292.56	35.5405	27.8881
1293.04	35.465	27.7863
1293.52	35.3723	27.6633
1294	35.2546	27.5127
1294.48	35.1052	27.3291
1294.97	34.9192	27.1087
1295.45	34.6941	26.8493
1295.93	34.4294	26.5508
1296.41	34.1267	26.2149
1296.89	33.7898	25.845
1297.38	33.4244	25.4464
1297.86	33.038	25.0262
1298.34	32.6406	24.5936
1298.82	32.2435	24.1589
1299.31	31.8584	23.7328
1299.79	31.4972	23.3257
1300.27	31.1691	22.9456
1300.75	30.8798	22.5972
1301.23	30.6307	22.2821
1301.71	30.4193	21.9982
1302.2	30.2392	21.7417
1302.68	30.0824	21.5074
1303.16	29.9413	21.2917
1303.64	29.8098	21.0918
1304.13	29.6837	20.9068
1304.61	29.5605	20.7366
1305.09	29.4383	20.58
1305.57	29.3138	20.4334
1306.05	29.1814	20.2902
1306.54	29.033	20.1404
1307.02	28.8585	19.9721
1307.5	28.6483	19.7737
1307.98	28.3943	19.5357
1308.46	28.0924	19.2522
1308.95	27.7429	18.9222
1309.43	27.3507	18.5492
1309.91	26.9237	18.1395
1310.39	26.4716	17.7017
1310.88	26.0062	17.246
1311.36	25.5392	16.7832
1311.84	25.0828	16.3242
1312.32	24.6499	15.8815
1312.8	24.2528	15.466
1313.29	23.9017	15.0871
1313.77	23.6036	14.751
1314.25	23.3611	14.4591
1314.73	23.1721	14.2089
1315.21	23.0309	13.9944
1315.7	22.9301	13.8089
1316.18	22.8618	13.6459
1316.66	22.8185	13.5002
1317.14	22.7943	13.3688
1317.62	22.7841	13.2498
1318.11	22.7839	13.1428
1318.59	22.7914	13.0486
1319.07	22.8063	12.9692
1319.55	22.8309	12.9081
1320.04	22.8692	12.8697
1320.52	22.9269	12.8591
1321	23.0096	12.8804
1321.48	23.1206	12.9352
1321.96	23.26	13.0218
1322.45	23.4237	13.1347
1322.93	23.6038	13.2648
1323.41	23.7876	13.3991
1323.89	23.9609	13.5232
1324.38	24.1076	13.6218
1324.86	24.2119	13.6796
1325.34	24.2607	13.6849
1325.82	24.245	13.6299
1326.3	24.1615	13.5131
1326.79	24.0133	13.3392
1327.27	23.8102	13.1196
1327.75	23.568	12.8717
1328.23	23.3051	12.6142
1328.71	23.0418	12.3671
1329.2	22.7971	12.1472
1329.68	22.5855	11.9662
1330.16	22.4175	11.8309
1330.64	22.2997	11.7434
1331.12	22.2351	11.7034
1331.61	22.225	11.7086
1332.09	22.2689	11.756
1332.57	22.3651	11.8416
1333.05	22.5099	11.9603
1333.54	22.6978	12.106
1334.02	22.9228	12.273
1334.5	23.1785	12.4559
1334.98	23.4603	12.6515
1335.46	23.7651	12.8586
1335.95	24.0921	13.0779
1336.43	24.4423	13.3119
1336.91	24.8188	13.5643
1337.39	25.226	13.8408
1337.87	25.6697	14.1487
1338.36	26.1556	14.4977
1338.84	26.6882	14.8977
1339.32	27.2669	15.3548
1339.8	27.8864	15.869
1340.29	28.5361	16.4317
1340.77	29.2032	17.0279
1341.25	29.8769	17.6398
1341.73	30.5505	18.2519
1342.21	31.222	18.854
1342.69	31.8911	19.4397
1343.18	32.5572	20.005
1343.66	33.2174	20.547
1344.14	33.8646	21.0612
1344.62	34.49	21.5425
1345.11	35.0851	21.9866
1345.59	35.6439	22.3909
1346.07	36.164	22.7549
1346.55	36.6454	23.0804
1347.03	37.0889	23.3701
1347.52	37.4943	23.626
1348	37.8605	23.8501
1348.48	38.1869	24.0444
1348.96	38.4743	24.2121
1349.44	38.7258	24.3574
1349.93	38.9459	24.4858
1350.41	39.1376	24.6014
1350.89	39.3015	24.7068
1351.37	39.4356	24.8025
1351.86	39.5371	24.8874
1352.34	39.6046	24.9604
1352.82	39.6399	25.0213
1353.3	39.6472	25.0712
1353.78	39.6317	25.1114
1354.27	39.5965	25.1421
1354.75	39.542	25.1618
1355.23	39.4663	25.1671
1355.71	39.3678	25.1543
1356.19	39.2466	25.1209
1356.68	39.1057	25.0652
1357.16	38.9492	24.9865
1357.64	38.7803	24.8828
1358.12	38.5981	24.7491
1358.61	38.398	24.5767
1359.09	38.1703	24.3533
1359.57	37.9027	24.0639
1360.05	37.5822	23.6945
1360.53	37.1962	23.2344
1361.02	36.7358	22.6813
1361.5	36.1992	22.0456
1361.98	35.5969	21.3557
1362.46	34.956	20.6596
1362.94	34.3184	20.0153
1363.43	33.7373	19.4833
1363.91	33.264	19.1105
[truncated: 5,468 more rows]

## Sheet: Binding energy
ibuprofen in pure water							ibuprofen in water containing rosiglitazone								rosiglitazone in pure water								rosiglitazone in water containing ibuprofen
E(bs)		E(bb)		E(ss)			E(bs)		E(bb)		E(ss)				E(bs)		E(bb)		E(ss)				E(bs)		E(bb)		E(ss)
-8.8	0	-8.8	0	-8.8	0		-10.6	0	-10.6	0	-10.6	2			-10	0	-10	0	-10	0			-10.4	0	-10.4	0	-10.4	0
-8.6	0	-8.6	2	-8.6	0		-10.4	1	-10.4	1	-10.4	0			-9.8	0	-9.8	1	-9.8	0			-10.2	0	-10.2	1	-10.2	0
-8.4	0	-8.4	1	-8.4	0		-10.2	0	-10.2	1	-10.2	0			-9.6	0	-9.6	2	-9.6	0			-10	0	-10	1	-10	0
-8.2	0	-8.2	0	-8.2	0		-10	0	-10	3	-10	0			-9.4	0	-9.4	1	-9.4	0			-9.8	0	-9.8	0	-9.8	0
-8	0	-8	0	-8	0		-9.8	0	-9.8	2	-9.8	0			-9.2	0	-9.2	1	-9.2	0			-9.6	0	-9.6	0	-9.6	0
-7.8	0	-7.8	4	-7.8	0		-9.6	0	-9.6	6	-9.6	0			-9	0	-9	2	-9	0			-9.4	0	-9.4	0	-9.4	0
-7.6	0	-7.6	3	-7.6	0		-9.4	0	-9.4	5	-9.4	0			-8.8	0	-8.8	3	-8.8	0			-9.2	0	-9.2	1	-9.2	0
-7.4	0	-7.4	5	-7.4	0		-9.2	0	-9.2	3	-9.2	0			-8.6	0	-8.6	2	-8.6	0			-9	0	-9	3	-9	0
-7.2	0	-7.2	4	-7.2	0		-9	0	-9	4	-9	2			-8.4	0	-8.4	1	-8.4	0			-8.8	0	-8.8	1	-8.8	0
-7	0	-7	3	-7	0		-8.8	0	-8.8	12	-8.8	2			-8.2	0	-8.2	2	-8.2	0			-8.6	0	-8.6	0	-8.6	0
-6.8	0	-6.8	4	-6.8	0		-8.6	0	-8.6	11	-8.6	1			-8	0	-8	5	-8	0			-8.4	0	-8.4	3	-8.4	0
-6.6	0	-6.6	9	-6.6	0		-8.4	0	-8.4	18	-8.4	2			-7.8	0	-7.8	7	-7.8	0			-8.2	0	-8.2	5	-8.2	0
-6.4	0	-6.4	12	-6.4	0		-8.2	0	-8.2	20	-8.2	2			-7.6	0	-7.6	3	-7.6	0			-8	0	-8	11	-8	0
-6.2	0	-6.2	18	-6.2	0		-8	2	-8	26	-8	2			-7.4	0	-7.4	11	-7.4	0			-7.8	0	-7.8	1	-7.8	0
-6	0	-6	22	-6	0		-7.8	6	-7.8	26	-7.8	10			-7.2	0	-7.2	15	-7.2	0			-7.6	0	-7.6	12	-7.6	0
-5.8	0	-5.8	18	-5.8	0		-7.6	1	-7.6	29	-7.6	12			-7	0	-7	21	-7	0			-7.4	3	-7.4	13	-7.4	0
-5.6	0	-5.6	34	-5.6	0		-7.4	5	-7.4	58	-7.4	9			-6.8	0	-6.8	21	-6.8	0			-7.2	4	-7.2	19	-7.2	0
-5.4	0	-5.4	26	-5.4	0		-7.2	2	-7.2	65	-7.2	12			-6.6	0	-6.6	23	-6.6	0			-7	2	-7	12	-7	0
-5.2	0	-5.2	57	-5.2	0		-7	10	-7	77	-7	17			-6.4	0	-6.4	35	-6.4	0			-6.8	6	-6.8	20	-6.8	0
-5	0	-5	62	-5	0		-6.8	4	-6.8	104	-6.8	11			-6.2	0	-6.2	38	-6.2	0			-6.6	6	-6.6	22	-6.6	0
-4.8	0	-4.8	94	-4.8	0		-6.6	14	-6.6	129	-6.6	17			-6	0	-6	42	-6	0			-6.4	7	-6.4	35	-6.4	0
-4.6	0	-4.6	106	-4.6	0		-6.4	20	-6.4	168	-6.4	21			-5.8	0	-5.8	48	-5.8	0			-6.2	12	-6.2	35	-6.2	1
-4.4	0	-4.4	123	-4.4	0		-6.2	21	-6.2	221	-6.2	30			-5.6	0	-5.6	68	-5.6	0			-6	12	-6	47	-6	3
-4.2	0	-4.2	144	-4.2	0		-6	27	-6	255	-6	31			-5.4	0	-5.4	86	-5.4	0			-5.8	15	-5.8	49	-5.8	4
-4	0	-4	198	-4	0		-5.8	31	-5.8	295	-5.8	36			-5.2	0	-5.2	95	-5.2	0			-5.6	30	-5.6	76	-5.6	6
-3.8	0	-3.8	245	-3.8	0		-5.6	36	-5.6	356	-5.6	50			-5	0	-5	122	-5	0			-5.4	30	-5.4	85	-5.4	8
-3.6	0	-3.6	333	-3.6	0		-5.4	51	-5.4	432	-5.4	54			-4.8	0	-4.8	144	-4.8	0			-5.2	41	-5.2	91	-5.2	13
-3.4	0	-3.4	355	-3.4	0		-5.2	57	-5.2	484	-5.2	65			-4.6	0	-4.6	158	-4.6	0			-5	61	-5	102	-5	18
-3.2	0	-3.2	423	-3.2	0		-5	69	-5	553	-5	75			-4.4	0	-4.4	184	-4.4	0			-4.8	65	-4.8	137	-4.8	24
-3	0	-3	457	-3	0		-4.8	82	-4.8	684	-4.8	101			-4.2	0	-4.2	214	-4.2	0			-4.6	84	-4.6	153	-4.6	32
-2.8	0	-2.8	563	-2.8	0		-4.6	105	-4.6	774	-4.6	121			-4	0	-4	263	-4	0			-4.4	111	-4.4	169	-4.4	46
-2.6	0	-2.6	621	-2.6	0		-4.4	115	-4.4	849	-4.4	147			-3.8	0	-3.8	293	-3.8	0			-4.2	138	-4.2	213	-4.2	45
-2.4	0	-2.4	787	-2.4	0		-4.2	160	-4.2	886	-4.2	177			-3.6	0	-3.6	336	-3.6	0			-4	174	-4	253	-4	75
-2.2	0	-2.2	828	-2.2	0		-4	197	-4	904	-4	197			-3.4	0	-3.4	387	-3.4	0			-3.8	209	-3.8	275	-3.8	98
-2	4	-2	902	-2	0		-3.8	244	-3.8	870	-3.8	241			-3.2	0	-3.2	443	-3.2	0			-3.6	267	-3.6	301	-3.6	133
-1.8	30	-1.8	905	-1.8	0		-3.6	256	-3.6	763	-3.6	264			-3	0	-3	474	-3	0			-3.4	311	-3.4	363	-3.4	153
-1.6	93	-1.6	881	-1.6	0		-3.4	325	-3.4	541	-3.4	289			-2.8	0	-2.8	530	-2.8	0			-3.2	387	-3.2	415	-3.2	202
-1.4	210	-1.4	766	-1.4	0		-3.2	389	-3.2	319	-3.2	335			-2.6	0	-2.6	564	-2.6	0			-3	454	-3	452	-3	286
-1.2	508	-1.2	547	-1.2	0		-3	408	-3	99	-3	360			-2.4	0	-2.4	602	-2.4	0			-2.8	521	-2.8	513	-2.8	364
-1	1051	-1	322	-1	0		-2.8	444	-2.8	10	-2.8	400			-2.2	0	-2.2	659	-2.2	0			-2.6	578	-2.6	592	-2.6	446
-0.8	2111	-0.8	109	-0.8	0		-2.6	487	-2.6	0	-2.6	458			-2	2	-2	698	-2	0			-2.4	616	-2.4	656	-2.4	521
-0.6	3362	-0.6	7	-0.6	0		-2.4	573	-2.4	0	-2.4	499			-1.8	9	-1.8	753	-1.8	0			-2.2	661	-2.2	646	-2.2	658
-0.4	2525	-0.4	0	-0.4	339		-2.2	627	-2.2	0	-2.2	535			-1.6	79	-1.6	702	-1.6	0			-2	712	-2	706	-2	779
-0.2	106	-0.2	0	-0.2	9661		-2	732	-2	0	-2	584			-1.4	318	-1.4	635	-1.4	0			-1.8	786	-1.8	714	-1.8	888
0	0	0	0	0	0		-1.8	785	-1.8	0	-1.8	618			-1.2	807	-1.2	525	-1.2	0			-1.6	819	-1.6	694	-1.6	996
							-1.6	736	-1.6	0	-1.6	668			-1	1499	-1	443	-1	0			-1.4	758	-1.4	658	-1.4	1032
							-1.4	685	-1.4	0	-1.4	685			-0.8	2490	-0.8	283	-0.8	0			-1.2	691	-1.2	593	-1.2	963
							-1.2	643	-1.2	0	-1.2	717			-0.6	2857	-0.6	127	-0.6	0			-1	545	-1	441	-1	702
							-1	574	-1	0	-1	721			-0.4	1650	-0.4	20	-0.4	371			-0.8	441	-0.8	275	-0.8	549
							-0.8	465	-0.8	0	-0.8	732			-0.2	289	-0.2	0	-0.2	9629			-0.6	326	-0.6	116	-0.6	458
							-0.6	410	-0.6	0	-0.6	619			0	0	0	0	0	0			-0.4	201	-0.4	20	-0.4	334
							-0.4	150	-0.4	0	-0.4	363											-0.2	29	-0.2	0	-0.2	123
							-0.2	0	-0.2	0	-0.2	130											0	0		0	0	0
											0	0

## Sheet: RDF
r	g(r)			r	g(r)			r	g(r)
	ROS				IBU				ROS+IBU
0.01	0			0.01	0			0.01	0
0.03	0			0.03	0			0.03	0
0.05	0			0.05	0			0.05	0
0.07	0			0.07	0			0.07	0
0.09	0			0.09	0			0.09	0
0.11	0			0.11	0			0.11	0
0.13	0			0.13	0			0.13	0
0.15	0			0.15	0			0.15	0
0.17	0			0.17	0			0.17	0
0.19	0			0.19	0			0.19	0
0.21	0			0.21	0			0.21	0
0.23	0			0.23	0			0.23	0
0.25	0			0.25	0			0.25	0
0.27	0			0.27	0			0.27	0
0.29	0			0.29	0			0.29	0
0.31	0			0.31	0			0.31	0
0.33	0			0.33	0			0.33	0
0.35	0			0.35	0			0.35	0
0.37	0			0.37	0			0.37	0
0.39	0			0.39	0			0.39	0
0.41	0			0.41	0			0.41	0
0.43	0			0.43	0			0.43	0
0.45	0			0.45	0			0.45	0
0.47	0			0.47	0			0.47	0
0.49	0			0.49	0			0.49	0
0.51	0			0.51	0			0.51	0
0.53	0			0.53	0			0.53	0
0.55	0			0.55	0			0.55	0
0.57	0			0.57	0			0.57	0
0.59	0			0.59	0			0.59	0
0.61	0			0.61	0			0.61	0
0.63	0			0.63	0			0.63	0
0.65	0			0.65	0			0.65	0
0.67	0			0.67	0			0.67	0
0.69	0			0.69	0			0.69	0
0.71	0			0.71	0			0.71	0
0.73	0			0.73	0			0.73	0
0.75	0			0.75	0			0.75	0
0.77	0			0.77	0			0.77	0
0.79	0			0.79	0			0.79	0
0.81	0			0.81	0			0.81	0
0.83	0			0.83	0			0.83	0
0.85	0			0.85	0			0.85	0
0.87	0			0.87	0			0.87	0
0.89	0			0.89	0			0.89	0
0.91	0			0.91	0			0.91	0
0.93	0.0356			0.93	0			0.93	0.01194
0.95	0.00852			0.95	0			0.95	0.00286
0.97	0.0286			0.97	0			0.97	0.00961
0.99	0.00392			0.99	0.0193			0.99	0.00527
1.01	0			1.01	0.0929			1.01	0.01899
1.03	0			1.03	0			1.03	0
1.05	0			1.05	0			1.05	0
1.07	0			1.07	0			1.07	0
1.09	0			1.09	0			1.09	0
1.11	0.00624			1.11	0.0103			1.11	0.0021
1.13	0			1.13	0			1.13	0
1.15	0			1.15	0.00478			1.15	0.000976477
1.17	0			1.17	0			1.17	0
1.19	0			1.19	0			1.19	0
1.21	0			1.21	0			1.21	0
1.23	0.00508			1.23	0			1.23	0.00171
1.25	0			1.25	0			1.25	0
1.27	0			1.27	0.00392			1.27	0.000800667
1.29	0			1.29	0			1.29	0
1.31	0			1.31	0			1.31	0
1.33	0.00217			1.33	0			1.33	0.000730057
1.35	0.00844			1.35	0			1.35	0.00283
1.37	0.0123			1.37	0			1.37	0.00413
1.39	0.00995			1.39	0			1.39	0.00334
1.41	0.00193			1.41	0.01906			1.41	0.00455
1.43	0			1.43	0			1.43	0
1.45	0.00366			1.45	0			1.45	0.00123
1.47	0			1.47	0			1.47	0
1.49	0			1.49	0			1.49	0
1.51	0.00337			1.51	0			1.51	0.00113
1.53	0.00328			1.53	0			1.53	0.0011
1.55	0			1.55	0.00789			1.55	0.00161
1.57	0.00936			1.57	0			1.57	0.00314
1.59	0			1.59	0			1.59	0
1.61	0			1.61	0.0171			1.61	0.00349
1.63	0			1.63	0			1.63	0
1.65	0			1.65	0			1.65	0
1.67	0			1.67	0.0159			1.67	0.00324
1.69	0			1.69	0			1.69	0
1.71	0			1.71	0			1.71	0
1.73	0			1.73	0			1.73	0
1.75	0			1.75	0			1.75	0
1.77	0			1.77	0			1.77	0
1.79	0.0012			1.79	0.00197			1.79	0.000806098
1.81	0.00235			1.81	0.00193			1.81	0.000788382
1.83	0			1.83	0			1.83	0
1.85	0			1.85	0			1.85	0
1.87	0			1.87	0.00181			1.87	0.000369302
1.89	0			1.89	0			1.89	0
1.91	0			1.91	0			1.91	0
1.93	0			1.93	0			1.93	0
1.95	0			1.95	0			1.95	0
1.97	0.00396			1.97	0			1.97	0.00133
1.99	0.0068			1.99	0			1.99	0.00228
2.01	0.00952			2.01	0			2.01	0.0032
2.03	0.00187			2.03	0			2.03	0.000626762
2.05	0.00549			2.05	0			2.05	0.00184
2.07	0.00359			2.07	0.00147			2.07	0.00151
2.09	0			2.09	0.0116			2.09	0.00237
2.11	0			2.11	0			2.11	0
2.13	0			2.13	0			2.13	0
2.15	0			2.15	0			2.15	0
2.17	0			2.17	0.01744			2.17	0.00357
2.19	0			2.19	0.00263			2.19	0.000538527
2.21	0.000787			2.21	0.00129			2.21	0.000528824
2.23	0.00155			2.23	0.00635			2.23	0.00182
2.25	0.000759			2.25	0			2.25	0.000255094
2.27	0.00149			2.27	0			2.27	0.000501238
2.29	0.00147			2.29	0			2.29	0.000492521
2.31	0.00432			2.31	0.00118			2.31	0.00169
2.33	0.00142			2.33	0.00116			2.33	0.000713633
2.35	0.00209			2.35	0.00229			2.35	0.00117
2.37	0.00274			2.37	0			2.37	0.000919664
2.39	0.00471			2.39	0.00111			2.39	0.00181
2.41	0.00331			2.41	0.00217			2.41	0.00156
2.43	0.0013			2.43	0.00963			2.43	0.00241
2.45	0.00128			2.45	0.00105			2.45	0.000645439
2.47	0.00252			2.47	0.00311			2.47	0.00148
2.49	0.00062			2.49	0.00102			2.49	0.000416579
2.51	0.00183			2.51	0.002			2.51	0.00102
2.53	0.0036			2.53	0.000987			2.53	0.00141
2.55	0.00118			2.55	0.000971			2.55	0.000595809
2.57	0.00175			2.57	0.00287			2.57	0.00117
2.59	0			2.59	0.00282			2.59	0.000577548
2.61	0.000564			2.61	0.00464			2.61	0.00114
2.63	0.00222			2.63	0.00183			2.63	0.00112
2.65	0.00274			2.65	0.000899			2.65	0.0011
2.67	0.00216			2.67	0.00177			2.67	0.00109
2.69	0.00266			2.69	0.00175			2.69	0.00125
2.71	0.00105			2.71	0.00602			2.71	0.00158
2.73	0.00155			2.73	0.00254			2.73	0.00104
2.75	0.00153			2.75	0.00501			2.75	0.00154
2.77	0.000501			2.77	0.000823			2.77	0.000336618
2.79	0.000988			2.79	0			2.79	0.000331809
2.81	0			2.81	0.0056			2.81	0.00114
2.83	0.00144			2.83	0.000789			2.83	0.000644991
2.85	0.000947			2.85	0.000778			2.85	0.000476978
2.87	0.0014			2.87	0.00153			2.87	0.000783922
2.89	0.00138			2.89	0.00151			2.89	0.00077311
2.91	0			2.91	0.000746			2.91	0.000152504
2.93	0			2.93	0			2.93	0
2.95	0			2.95	0			2.95	0
2.97	0.000872			2.97	0.000716			2.97	0.000439213
2.99	0			2.99	0.00212			2.99	0.000433357
3.01	0.000424			3.01	0.000697			3.01	0.000285078
3.03	0			3.03	0.000688			3.03	0.000140664
3.05	0			3.05	0.000679			3.05	0.000138825
3.07	0.000408			3.07	0			3.07	0.000137022
3.09	0			3.09	0			3.09	0
3.11	0			3.11	0.00131			3.11	0.00026704
3.13	0.000785			3.13	0.00193			3.13	0.000659095
3.15	0			3.15	0			3.15	0
3.17	0.00115			3.17	0.00126			3.17	0.000642567
3.19	0.00189			3.19	0.000621			3.19	0.000761442
3.21	0.00224			3.21	0.000613			3.21	0.000877314
3.23	0.00332			3.23	0.00121			3.23	0.00136
3.25	0.000364			3.25	0.0012			3.25	0.000366793
3.27	0.000719			3.27	0.00118			3.27	0.000603867
3.29	0.00107			3.29	0			3.29	0.000357929
3.31	0			3.31	0			3.31	0
3.33	0			3.33	0.00513			3.33	0.00105
3.35	0.00103			3.35	0.00113			3.35	0.00057537
3.37	0			3.37	0.00111			3.37	0.000227425
3.39	0.000335			3.39	0.00165			3.39	0.000449498
3.41	0.000661			3.41	0.00109			3.41	0.000444241
3.43	0.000327			3.43	0.000537			3.43	0.000219538
3.45	0			3.45	0.000531			3.45	0.0001085
3.47	0.000639			3.47	0.00105			3.47	0.000429011
3.49	0			3.49	0.00104			3.49	0.000212054
3.51	0.000624			3.51	0.00103			3.51	0.000419289
3.53	0.00123			3.53	0.00152			3.53	0.000725464
3.55	0.000305			3.55	0.001			3.55	0.00030742
3.57	0.000302			3.57	0.000496			3.57	0.000202657
3.59	0.000597			3.59	0.00049			3.59	0.000300607
3.61	0.00118			3.61	0.000969			3.61	0.000594572
3.63	0.000292			3.63	0.000959			3.63	0.000294019
3.65	0.00231			3.65	0.0019			3.65	0.00116
3.67	0.000571			3.67	0.00141			3.67	0.000479408
3.69	0.00113			3.69	0			3.69	0.00037938
3.71	0.000279			3.71	0.000459			3.71	0.00018765
3.73	0.000276			3.73	0			3.73	9.28217e-05
3.75	0			3.75	0.000449			3.75	9.18343e-05
3.77	0.00027			3.77	0.000444			3.77	0.000272588
3.79	0.000535			3.79	0.000879			3.79	0.00044953
3.81	0.00106			3.81	0.00261			3.81	0.000889647
3.83	0.00105			3.83	0.000861			3.83	0.000616266
3.85	0.000259			3.85	0			3.85	8.71256e-05
3.87	0.000513			3.87	0			3.87	0.000172455
3.89	0.000254			3.89	0.000417			3.89	0.000170686
3.91	0.000754			3.91	0.00248			3.91	0.00076025
3.93	0.000747			3.93	0.000818			3.93	0.000418073
3.95	0.000246			3.95	0			3.95	8.27701e-05
3.97	0.000488			3.97	0			3.97	0.000163876
3.99	0.000483			3.99	0.000397			3.99	0.000243357
4.01	0.000717			4.01	0.000393			4.01	0.000321247
4.03	0.000473			4.03	0			4.03	0.000159033
4.05	0.000234			4.05	0.000385			4.05	0.000157466
4.07	0.000464			4.07	0.000763			4.07	0.000311845
4.09	0.00023			4.09	0.000755			4.09	0.000231602
4.11	0.000683			4.11	0.000374			4.11	0.000305805
4.13	0.000225			4.13	0.000741			4.13	0.000227137
4.15	0			4.15	0.00147			4.15	0.000374922
4.17	0.000221			4.17	0			4.17	7.42669e-05
4.19	0			4.19	0.00036			4.19	0.000147119
4.21	0.000651			4.21	0			4.21	0.000218587
4.23	0.00043			4.23	0.000353			4.23	0.000216525
4.25	0.000426			4.25	0.00105			4.25	0.000428984
4.27	0.000422			4.27	0.00139			4.27	0.000424975
4.29	0.000836			4.29	0.00103			4.29	0.000491192
4.31	0.000414			4.31	0.00034			4.31	0.000208562
4.33	0.00082			4.33	0.000337			4.33	0.000344399
4.35	0.000406			4.35	0.000668			4.35	0.000272992
4.37	0.000403			4.37	0			4.37	0.000202874
4.39	0.000199			4.39	0			4.39	0.00013402
4.41	0.000395			4.41	0.0013			4.41	0.000597631
4.43	0.000392			4.43	0.000322			4.43	0.000197416
4.45	0.000388			4.45	0			4.45	0.00013043
4.47	0.000192			4.47	0.000316			4.47	0.000129266
4.49	0.000381			4.49	0			4.49	0.000128116
4.51	0.000378			4.51	0.000932			4.51	0.000317457
4.53	0.000749			4.53	0.000616			4.53	0.000440524
4.55	0.000557			4.55	0.000915			4.55	0.00037428
4.57	0.00092			4.57	0.000605			4.57	0.000432846
4.59	0.000547			4.59	0.000899			4.59	0.000429082
4.61	0.000724			4.61	0			4.61	0.000243067
4.63	0.000179			4.63	0.000295			4.63	0.000180729
4.65	0.000178			4.65	0.000584			4.65	0.000179177
4.67	0.000353			4.67	0			4.67	0.000177646
4.69	0.000699			4.69	0.00144			4.69	0.000528402
4.71	0.000347			4.71	0.00142			4.71	0.000523924
4.73	0.000172			4.73	0.000565			4.73	0.000288613
4.75	0.000341			4.75	0			4.75	0.000171712
4.77	0.000676			4.77	0.000833			4.77	0.00039731
4.79	0.000503			4.79	0.000275			4.79	0.000225142
4.81	0.000332			4.81	0.00136			4.81	0.000390729
4.83	0.000494			4.83	0.00108			4.83	0.000442857
4.85	0.000654			4.85	0.000537			4.85	0.000329409
4.87	0.000324			4.87	0.000266			4.87	0.000163355
4.89	0.000161			4.89	0.000792			4.89	0.000216028
4.91	0.000159			4.91	0.000262			4.91	0.000107136
4.93	0.000316			4.93	0.00078			4.93	0.000265671
4.95	0.000157			4.95	0.000258			4.95	0.000158117
4.97	0.000934			4.97	0			4.97	0.000365976
4.99	0			4.99	0			4.99	0
5.01	0			5.01	0			5.01	0
5.03	0.000304			5.03	0.00025			5.03	0.000153127
5.05	0.000452			5.05	0			5.05	0.000151917
5.07	0.00015			5.07	0			5.07	0.000100481
5.09	0.000148			5.09	0.000244			5.09	0.000149539
5.11	0.000294			5.11	0.000726			5.11	0.000247284
5.13	0			5.13	0.00024			5.13	4.90719e-05
5.15	0.00029			5.15	0.000476			5.15	0.000243458
5.17	0.000288			5.17	0			5.17	9.66311e-05
5.19	0.000143			5.19	0.000938			5.19	0.000239719
5.21	0.000425			5.21	0.000465			5.21	0.000333035
5.23	0			5.23	0.000231			5.23	4.72133e-05
5.25	0.000418			5.25	0			5.25	0.000234271
5.27	0.000138			5.27	0.000682			5.27	0.000185997
5.29	0			5.29	0			5.29	4.61484e-05
5.31	0.000409			5.31	0			5.31	0.000229007
5.33	0.000135			5.33	0			5.33	4.54583e-05
5.35	0			5.35	0.000441			5.35	9.02382e-05
5.37	0			5.37	0.000219			5.37	8.95673e-05
5.39	0.000132			5.39	0.000435			5.39	0.000133356
5.41	0			5.41	0.000432			5.41	0.000132372
5.43	0.000261			5.43	0.000428			5.43	0.000218997
5.45	0.000129			5.45	0			5.45	8.69571e-05
5.47	0.000128			5.47	0.000211			5.47	8.63224e-05
5.49	0.000255			5.49	0.000629			5.49	0.000257084
5.51	0.00038			5.51	0.000832			5.51	0.000297758
5.53	0.000126			5.53	0			5.53	4.22297e-05
5.55	0.00025			5.55	0.000205			5.55	0.000209629
5.57	0.000372			5.57	0			5.57	0.000166501
5.59	0.000369			5.59	0			5.59	0.000165312
5.61	0.000122			5.61	0			5.61	8.20677e-05
5.63	0.000364			5.63	0.000199			5.63	0.000244457
5.65	0.000241			5.65	0.000198			5.65	0.000202274
5.67	0.00012			5.67	0.000196			5.67	8.034e-05
5.69	0.000237			5.69	0			5.69	0.000159552
5.71	0.000472			5.71	0.000387			5.71	0.000277264
5.73	0.000117			5.73	0			5.73	7.86663e-05
5.75	0.000233			5.75	0			5.75	0.00011718
5.77	0.000231			5.77	0			5.77	7.75794e-05
5.79	0.000344			5.79	0.000188			5.79	0.000154089
5.81	0			5.81	0.000187			5.81	7.65149e-05
5.83	0.000339			5.83	0.000186			5.83	0.000151982
5.85	0.000337			5.85	0.000369			5.85	0.000264152
5.87	0.000112			5.87	0.000183			5.87	0.000112438
5.89	0.000111			5.89	0.000182			5.89	0.000111676
5.91	0			5.91	0.000181			5.91	7.39474e-05
5.93	0.000328			5.93	0			5.93	0.000220348
5.95	0.000109			5.95	0.000178			5.95	0.00021887
5.97	0.000216			5.97	0			5.97	0.000108703
5.99	0.000107			5.99	0.000352			5.99	0.000215956
6.01	0.000106			6.01	0			6.01	0.000107261
6.03	0.00074			6.03	0.000347			6.03	0.000355168
6.05	0.000105			6.05	0			6.05	3.52823e-05
6.07	0.000313			6.07	0.000343			6.07	0.000175251
6.09	0			6.09	0.00017			6.09	3.48204e-05
6.11	0			6.11	0			6.11	0
6.13	0.000102			6.13	0			6.13	6.87349e-05
6.15	0.000102			6.15	0			6.15	0.000136577
6.17	0			6.17	0.000166			6.17	3.39233e-05
6.19	0			6.19	0.00033			6.19	6.74088e-05
6.21	9.97e-05			6.21	0			6.21	3.34877e-05
6.23	0			6.23	0			6.23	0
6.25	0.000197			6.25	0.000162			6.25	9.91812e-05
6.27	0			6.27	0			6.27	0
6.29	0.000194			6.29	0.00016			6.29	0.000130565
6.31	0			6.31	0			6.31	0
6.33	0.000288			6.33	0			6.33	9.66901e-05
6.35	9.53e-05			6.35	0			6.35	6.40546e-05
6.37	0.000189			6.37	0			6.37	0.000159133
6.39	0			6.39	0			6.39	3.16276e-05
6.41	0.000281			6.41	0.000461			6.41	0.000220014
6.43	0.000186			6.43	0.000611			6.43	0.000218647
6.45	0.000185			6.45	0			6.45	6.20839e-05
6.47	0.000184			6.47	0.000302			6.47	0.000154252
6.49	9.13e-05			6.49	0			6.49	6.13209e-05
6.51	0.000181			6.51	0.000149			6.51	9.14171e-05
6.53	0.00018			6.53	0.000148			6.53	0.000121144
6.55	0.000269			6.55	0			6.55	9.0304e-05
6.57	8.91e-05			6.57	0.000146			6.57	0.000119673
6.59	0			6.59	0.000291			6.59	8.9211e-05
6.61	8.8e-05			6.61	0			6.61	0.000147787
6.63	0.000262			6.63	0			6.63	0.000146896
6.65	0.000261			6.65	0.000143			6.65	0.000146014
6.67	0.000173			6.67	0.000426			6.67	0.000203196
6.69	0.000258			6.69	0.000141			6.69	0.000144273
6.71	8.54e-05			6.71	0.000561			6.71	0.000143415
6.73	0.00017			6.73	0.000279			6.73	0.000199589
6.75	0			6.75	0.000277			6.75	0.00014172
6.77	0.000419			6.77	0			6.77	0.00016906
6.79	8.34e-05			6.79	0			6.79	0.000112044
6.81	0.000332			6.81	0			6.81	0.000111387
6.83	8.24e-05			6.83	0			6.83	2.76839e-05
6.85	0			6.85	0			6.85	8.25673e-05
6.87	8.15e-05			6.87	0.000268			6.87	0.00010945
6.89	0.000243			6.89	0.000266			6.89	0.00021763
6.91	0.000161			6.91	0.000529			6.91	0.000162279
6.93	0.00016			6.93	0.000658			6.93	0.000215125
6.95	7.96e-05			6.95	0.000785			6.95	0.000267361
6.97	0			6.97	0.00013			6.97	2.65829e-05
6.99	0			6.99	0.000259			6.99	7.9293e-05
7.01	0.000156			7.01	0			7.01	0.000105122
7.03	0.000156			7.03	0			7.03	7.83933e-05
7.05	0			7.05	0.000127			7.05	7.79491e-05
7.07	0.000308			7.07	0.000126			7.07	0.000129181
7.09	7.65e-05			7.09	0			7.09	0.000102763
7.11	7.6e-05			7.11	0.00025			7.11	0.000102185
7.13	0			7.13	0.000124			7.13	5.08065e-05
7.15	0.00015			7.15	0.000124			7.15	0.000101045
7.17	7.48e-05			7.17	0			7.17	2.51206e-05
7.19	7.44e-05			7.19	0.000122			7.19	9.99241e-05
7.21	0.000148			7.21	0.000121			7.21	9.93705e-05
7.23	0			7.23	0.000121			7.23	7.41161e-05
7.25	7.31e-05			7.25	0.000481			7.25	0.000147416
7.27	0			7.27	0			7.27	4.88685e-05
7.29	0			7.29	0			7.29	2.43004e-05
7.31	0.000144			7.31	0.000118			7.31	7.25028e-05
7.33	7.16e-05			7.33	0			7.33	9.61436e-05
7.35	7.12e-05			7.35	0.000117			7.35	7.17158e-05
7.37	0			7.37	0.000116			7.37	4.75514e-05
7.39	0			7.39	0.000231			7.39	9.45887e-05
7.41	7e-05			7.41	0			7.41	7.05591e-05
7.43	6.96e-05			7.43	0			7.43	4.67865e-05
7.45	0.000208			7.45	0.000114			7.45	9.30713e-05
7.47	0.000344			7.47	0.000113			7.47	0.00013886
7.49	0			7.49	0			7.49	4.60399e-05
7.51	0.000136			7.51	0			7.51	4.5795e-05
7.53	0.000136			7.53	0			7.53	9.11042e-05
7.55	0.000202			7.55	0.000222			7.55	0.000135933
7.57	6.71e-05			7.57	0			7.57	0.00011268
7.59	0.000133			7.59	0.00011			7.59	6.72521e-05
7.61	6.64e-05			7.61	0.000109			7.61	8.91988e-05
7.63	0.000132			7.63	0.000108			7.63	8.87318e-05
7.65	0.000263			7.65	0.000108			7.65	0.000132403
7.67	6.53e-05			7.67	0.000107			7.67	4.39043e-05
7.69	6.5e-05			7.69	0			7.69	6.55144e-05
7.71	6.47e-05			7.71	0			7.71	4.345e-05
7.73	0			7.73	0			7.73	4.32254e-05
7.75	0			7.75	0.00021			7.75	0.000150509
7.77	6.37e-05			7.77	0			7.77	2.13908e-05
7.79	6.33e-05			7.79	0.000104			7.79	8.51242e-05
7.81	0			7.81	0			7.81	4.23444e-05
7.83	0			7.83	0			7.83	0.000105321
7.85	0.000125			7.85	0			7.85	8.3828e-05
7.87	0			7.87	0.000204			7.87	0.000104253
7.89	6.18e-05			7.89	0			7.89	8.29801e-05
7.91	0.000123			7.91	0			7.91	8.25611e-05
7.93	6.11e-05			7.93	0			7.93	8.21451e-05
7.95	0.000122			7.95	9.99e-05			7.95	0.000122599
7.97	0.000121			7.97	0			7.97	8.13227e-05
7.99	0.000181			7.99	0.000198			7.99	0.000101145
8.01	0			8.01	9.84e-05			8.01	0.000120769
8.03	0			8.03	9.79e-05			8.03	6.00839e-05
8.05	0			8.05	0.000195			8.05	9.96429e-05
8.07	0			8.07	0			8.07	3.96599e-05
8.09	0.000117			8.09	0			8.09	7.8928e-05
8.11	0.000175			8.11	0			8.11	9.8174e-05
8.13	0			8.13	0			8.13	5.86149e-05
8.15	0			8.15	0			8.15	1.94425e-05
8.17	5.76e-05			8.17	0.000284			8.17	9.67373e-05
8.19	0			8.19	0.000188			8.19	0.000134772
8.21	5.7e-05			8.21	0			8.21	1.91594e-05
8.23	5.68e-05			8.23	0			8.23	5.71992e-05
8.25	5.65e-05			8.25	0			8.25	1.89741e-05
8.27	5.62e-05			8.27	0			8.27	3.77648e-05
8.29	5.59e-05			8.29	0			8.29	3.75828e-05
8.31	0.000167			8.31	0.000183			8.31	0.00016831
8.33	5.54e-05			8.33	0			8.33	3.72227e-05
8.35	0			8.35	0			8.35	1.85223e-05
8.37	0			8.37	0			8.37	3.68678e-05
8.39	0.000109			8.39	0			8.39	7.33845e-05
8.41	5.44e-05			8.41	0			8.41	9.12948e-05
8.43	0.000108			8.43	0.000178			8.43	0.000109035
8.45	5.38e-05			8.45	8.85e-05			8.45	5.42595e-05
8.47	0.000214			8.47	8.8e-05			8.47	0.000180012
8.49	5.33e-05			8.49	0			8.49	8.95824e-05
8.51	5.31e-05			8.51	0.000262			8.51	7.13295e-05
8.53	5.28e-05			8.53	8.68e-05			8.53	5.32465e-05
8.55	5.26e-05			8.55	0			8.55	7.06636e-05
8.57	5.23e-05			8.57	0			8.57	5.27507e-05
8.59	0			8.59	0			8.59	3.50035e-05
8.61	0			8.61	0			8.61	5.22617e-05
8.63	0.000155			8.63	8.48e-05			8.63	0.000121379
8.65	5.14e-05			8.65	0			8.65	3.45196e-05
8.67	0.000102			8.67	0.000168			8.67	8.59014e-05
8.69	0.000102			8.69	0			8.69	8.55064e-05
8.71	0.000101			8.71	0			8.71	0.000102137
8.73	0.000101			8.73	8.29e-05			8.73	0.000118615
8.75	0.0001			8.75	8.25e-05			8.75	0.000118073
8.77	5e-05			8.77	8.21e-05			8.77	0.000100744
8.79	0			8.79	0			8.79	6.68576e-05
8.81	0.000198			8.81	8.14e-05			8.81	0.000133109
8.83	4.93e-05			8.83	0			8.83	6.62532e-05
8.85	4.91e-05			8.85	0			8.85	8.24426e-05
8.87	9.77e-05			8.87	0.000161			8.87	0.000131314
8.89	0			8.89	0			8.89	0
8.91	0			8.91	0			8.91	8.1336e-05
8.93	0			8.93	7.92e-05			8.93	4.85833e-05
8.95	0			8.95	0.000158			8.95	4.83664e-05
8.97	4.78e-05			8.97	0.000157			8.97	0.000112352
8.99	9.51e-05			8.99	7.81e-05			8.99	0.000143811
9.01	0.000142			9.01	0			9.01	7.95406e-05
9.03	4.71e-05			9.03	0			9.03	4.75132e-05
9.05	0			9.05	7.71e-05			9.05	0.000126142
9.07	0			9.07	0			9.07	6.27934e-05
9.09	0.00014			9.09	7.64e-05			9.09	0.000109405
9.11	0			9.11	7.61e-05			9.11	7.78039e-05
9.13	4.61e-05			9.13	0			9.13	7.74634e-05
9.15	9.18e-05			9.15	0			9.15	9.25502e-05
9.17	4.57e-05			9.17	0			9.17	6.14313e-05
9.19	0			9.19	7.48e-05			9.19	0.000107037
9.21	4.53e-05			9.21	7.45e-05			9.21	0.000106573
9.23	0			9.23	0			9.23	7.5794e-05
9.25	8.99e-05			9.25	0.000148			9.25	0.000166027
9.27	4.47e-05			9.27	0.000147			9.27	9.01696e-05
9.29	4.45e-05			9.29	7.32e-05			9.29	8.97818e-05
9.31	0.000133			9.31	0			9.31	0.000119195
9.33	0			9.33	0			9.33	2.96712e-05
9.35	8.79e-05			9.35	7.22e-05			9.35	5.90888e-05
9.37	4.38e-05			9.37	0			9.37	5.88368e-05
9.39	8.72e-05			9.39	0.000143			9.39	0.000102526
9.41	0			9.41	0			9.41	7.29221e-05
9.43	4.32e-05			9.43	0			9.43	4.35679e-05
9.45	8.61e-05			9.45	0			9.45	8.67673e-05
9.47	8.57e-05			9.47	0			9.47	4.32006e-05
9.49	4.27e-05			9.49	7.01e-05			9.49	7.16978e-05
9.51	0			9.51	0			9.51	1.42793e-05
9.53	0			9.53	0			9.53	1.42194e-05
9.55	0.000126			9.55	0			9.55	8.49597e-05
9.57	0			9.57	0			9.57	9.87057e-05
9.59	0			9.59	0			9.59	7.02103e-05
9.61	0			9.61	0			9.61	8.39021e-05
9.63	0.000124			9.63	0			9.63	0.000139257
9.65	0			9.65	0			9.65	4.1604e-05
9.67	4.11e-05			9.67	0			9.67	5.52428e-05
9.69	4.09e-05			9.69	6.73e-05			9.69	0.00011003
9.71	0.000122			9.71	0			9.71	9.588e-05
9.73	8.12e-05			9.73	0			9.73	8.18453e-05
9.75	0.000121			9.75	6.64e-05			9.75	0.000149435
9.77	0			9.77	0			9.77	8.11765e-05
9.79	4.01e-05			9.79	0			9.79	9.43194e-05
9.81	0			9.81	0			9.81	9.39352e-05
9.83	3.98e-05			9.83	6.54e-05			9.83	8.01886e-05
9.85	0.000119			9.85	0			9.85	0.000119795
9.87	3.95e-05			9.87	0			9.87	9.27966e-05
9.89	7.86e-05			9.89	0			9.89	9.24217e-05
9.91	3.91e-05			9.91	6.43e-05			9.91	9.2049e-05
9.93	0			9.93	0			9.93	5.23878e-05
9.95	0			9.95	0			9.95	5.21774e-05
9.97	3.87e-05			9.97	0			9.97	0.000129921
9.99	0			9.99	0			9.99	3.88203e-05
10.01	3.84e-05			10.01	6.3e-05			10.01	0.000115996
10.03	0.000153			10.03	0.000126			10.03	0.000128371
10.05	7.61e-05			10.05	0			10.05	0.000115074
10.07	0			10.07	0			10.07	5.09412e-05
10.09	3.78e-05			10.09	0			10.09	7.61092e-05
10.11	0			10.11	0			10.11	6.31737e-05
10.13	0.00015			10.13	0			10.13	0.000113264
10.15	3.73e-05			10.15	0			10.15	3.7606e-05
10.17	3.72e-05			10.17	0			10.17	3.74583e-05
10.19	0.000148			10.19	6.08e-05			10.19	0.000136808
10.21	3.69e-05			10.21	0			10.21	7.43307e-05
10.23	0			10.23	0			10.23	2.46801e-05
10.25	3.66e-05			10.25	6.01e-05			10.25	4.91678e-05
10.27	7.29e-05			10.27	0			10.27	0.000110197
10.29	0			10.29	0			10.29	4.87863e-05
10.31	7.23e-05			10.31	0			10.31	0.000121493
10.33	7.21e-05			10.33	0			10.33	3.63069e-05
10.35	0			10.35	0			10.35	7.23334e-05
10.37	7.15e-05			10.37	0			10.37	0.000108082
10.39	3.56e-05			10.39	0			10.39	5.98146e-05
10.41	3.55e-05			10.41	0			10.41	5.9585e-05
10.43	0			10.43	0			10.43	9.49707e-05
10.45	0			10.45	0			10.45	0
10.47	3.51e-05			10.47	0			10.47	0.000129589
10.49	3.49e-05			10.49	0			10.49	3.52078e-05
10.51	0.000139			10.51	0			10.51	0.000116913
10.53	3.47e-05			10.53	0			10.53	8.15285e-05
10.55	0.000104			10.55	0			10.55	6.96169e-05
10.57	0.000103			10.57	0			10.57	0.000127148
10.59	0			10.59	0			10.59	5.75767e-05
10.61	3.41e-05			10.61	0			10.61	8.03037e-05
10.63	0			10.63	0			10.63	5.71442e-05
10.65	3.39e-05			10.65	0			10.65	7.97016e-05
10.67	3.38e-05			10.67	0			10.67	7.94031e-05
10.69	6.73e-05			10.69	0			10.69	6.78054e-05
10.71	3.35e-05			10.71	0			10.71	4.50349e-05
10.73	3.34e-05			10.73	0			10.73	5.6084e-05
10.75	0			10.75	0			10.75	6.70506e-05
10.77	6.63e-05			10.77	0			10.77	4.45345e-05
10.79	3.3e-05			10.79	0			10.79	4.43696e-05
10.81	0			10.81	0			10.81	4.42056e-05
10.83	6.56e-05			10.83	0			10.83	0.000110106
10.85	0.000131			10.85	0			10.85	0.000120671
10.87	3.25e-05			10.87	0			10.87	3.27892e-05
10.89	3.24e-05			10.89	0			10.89	2.17792e-05
10.91	6.46e-05			10.91	0			10.91	7.59481e-05
10.93	3.22e-05			10.93	0			10.93	8.64805e-05
10.95	0			10.95	0			10.95	3.23118e-05
10.97	6.39e-05			10.97	0			10.97	6.43882e-05
10.99	0			10.99	0			10.99	8.55388e-05
11.01	0.000127			11.01	0			11.01	0.000117189
11.03	0			11.03	0			11.03	8.49195e-05
11.05	3.15e-05			11.05	0			11.05	2.11531e-05
11.07	3.14e-05			11.07	0			11.07	6.32302e-05
11.09	6.25e-05			11.09	0			11.09	9.45035e-05
11.11	0			11.11	0			11.11	3.13878e-05
11.13	3.1e-05			11.13	0			11.13	5.21252e-05
11.15	3.09e-05			11.15	0			11.15	5.19384e-05
11.17	0			11.17	0			11.17	2.0701e-05
11.19	3.07e-05			11.19	0			11.19	3.09406e-05
11.21	3.06e-05			11.21	0			11.21	3.08303e-05
11.23	0			11.23	0			11.23	6.14413e-05
11.25	6.07e-05			11.25	0			11.25	6.1223e-05
11.27	6.05e-05			11.27	0			11.27	4.06706e-05
11.29	0			11.29	0			11.29	7.09216e-05
11.31	3.01e-05			11.31	0			11.31	5.04793e-05
11.33	0			11.33	0			11.33	3.01807e-05
11.35	2.98e-05			11.35	0			11.35	7.01737e-05
11.37	5.95e-05			11.37	0			11.37	5.99375e-05
11.39	2.96e-05			11.39	0			11.39	8.95908e-05
11.41	8.86e-05			11.41	0			11.41	4.95983e-05
11.43	5.89e-05			11.43	0			11.43	2.96549e-05
11.45	5.86e-05			11.45	0			11.45	6.89534e-05
11.47	0.000117			11.47	0			11.47	7.85293e-05
11.49	5.82e-05			11.49	0			11.49	9.78201e-05
11.51	0			11.51	0			11.51	5.84883e-05
11.53	5.78e-05			11.53	0			11.53	8.74283e-05
11.55	5.76e-05			11.55	0			11.55	6.77645e-05
11.57	0			11.57	0			11.57	9.64721e-06
11.59	5.72e-05			11.59	0			11.59	7.69115e-05
11.61	0			11.61	0			11.61	4.79042e-05
11.63	0			11.63	0			11.63	5.72875e-05
11.65	2.83e-05			11.65	0			11.65	1.90303e-05
11.67	5.65e-05			11.67	0			11.67	7.58607e-05
11.69	2.81e-05			11.69	0			11.69	2.83505e-05
11.71	2.8e-05			11.71	0			11.71	9.41791e-05
11.73	2.79e-05			11.73	0			11.73	1.87716e-05
11.75	0			11.75	0			11.75	2.80617e-05
11.77	2.78e-05			11.77	0			11.77	3.72885e-05
11.79	2.77e-05			11.79	0			11.79	2.78716e-05
11.81	2.76e-05			11.81	0			11.81	3.70364e-05
11.83	8.24e-05			11.83	0			11.83	5.53669e-05
11.85	5.48e-05			11.85	0			11.85	5.51802e-05
11.87	0.000136			11.87	0			11.87	0.000100823
11.89	2.72e-05			11.89	0			11.89	5.48095e-05
11.91	5.42e-05			11.91	0			11.91	5.46256e-05
11.93	2.7e-05			11.93	0			11.93	2.72213e-05
11.95	2.69e-05			11.95	0			11.95	2.71302e-05
11.97	0			11.97	0			11.97	1.80264e-05
11.99	2.67e-05			11.99	0			11.99	1.79664e-05
12.01	5.33e-05			12.01	0			12.01	4.47664e-05
12.03	2.66e-05			12.03	0			12.03	4.46177e-05
12.05	0			12.05	0			12.05	4.44697e-05
12.07	2.64e-05			12.07	0			12.07	4.43225e-05
12.09	2.63e-05			12.09	0			12.09	7.06815e-05
12.11	0			12.11	0			12.11	1.76121e-05
12.13	5.23e-05			12.13	0			12.13	3.51081e-05
12.15	2.6e-05			12.15	0			12.15	5.24888e-05
12.17	2.6e-05			12.17	0			12.17	4.35971e-05
12.19	2.59e-05			12.19	0			12.19	4.34541e-05
12.21	0			12.21	0			12.21	4.33119e-05
12.23	7.71e-05			12.23	0			12.23	4.31703e-05
12.25	5.12e-05			12.25	0			12.25	1.72118e-05
12.27	2.55e-05			12.27	0			12.27	5.14672e-05
12.29	2.55e-05			12.29	0			12.29	3.41999e-05
12.31	0			12.31	0			12.31	2.55666e-05
12.33	7.59e-05			12.33	0			12.33	9.34404e-05
12.35	2.52e-05			12.35	0			12.35	4.23355e-05
12.37	5.02e-05			12.37	0			12.37	4.21987e-05
12.39	7.51e-05			12.39	0			12.39	6.73001e-05
12.41	0			12.41	0			12.41	1.67708e-05
12.43	0			12.43	0			12.43	4.17923e-05
12.45	4.96e-05			12.45	0			12.45	4.99897e-05
12.47	0			12.47	0			12.47	1.66098e-05
12.49	0			12.49	0			12.49	1.65567e-05
12.51	2.46e-05			12.51	0			12.51	3.30076e-05
12.53	2.45e-05			12.53	0			12.53	3.29023e-05
12.55	0			12.55	0			12.55	1.63988e-05
12.57	4.87e-05			12.57	0			12.57	7.35598e-05
12.59	2.43e-05			12.59	0			12.59	4.88842e-05
12.61	2.42e-05			12.61	0			12.61	1.62431e-05
12.63	4.82e-05			12.63	0			12.63	2.42875e-05
12.65	0			12.65	0			12.65	3.2281e-05
12.67	0			12.67	0			12.67	2.41344e-05
12.69	2.39e-05			12.69	0			12.69	1.60389e-05
12.71	2.38e-05			12.71	0			12.71	3.1977e-05
12.73	2.37e-05			12.73	0			12.73	3.18766e-05
12.75	0			12.75	0			12.75	7.94416e-06
12.77	2.36e-05			12.77	0			12.77	1.58386e-05
12.79	0			12.79	0			12.79	1.57891e-05
12.81	0			12.81	0			12.81	2.36097e-05
12.83	0			12.83	0			12.83	2.35362e-05
12.85	9.31e-05			12.85	0			12.85	3.9105e-05
12.87	2.32e-05			12.87	0			12.87	7.79671e-06
12.89	9.25e-05			12.89	0			12.89	4.66352e-05
12.91	0			12.91	0			12.91	1.54969e-05
12.93	0			12.93	0			12.93	2.31735e-05
12.95	0			12.95	0			12.95	3.08027e-05
12.97	0			12.97	0			12.97	3.83847e-05
12.99	2.28e-05			12.99	0			12.99	1.53066e-05
13.01	0			13.01	0			13.01	2.28894e-05
13.03	0			13.03	0			13.03	2.28192e-05
13.05	0			13.05	0			13.05	0
13.07	2.25e-05			13.07	0			13.07	2.26798e-05
13.09	4.49e-05			13.09	0			13.09	9.0442e-05
13.11	6.71e-05			13.11	0			13.11	3.75693e-05
13.13	0			13.13	0			13.13	2.2473e-05
13.15	0			13.15	0			13.15	2.24046e-05
13.17	0			13.17	0			13.17	0
13.19	2.21e-05			13.19	0			13.19	3.71149e-05
13.21	2.2e-05			13.21	0			13.21	3.70026e-05
13.23	6.59e-05			13.23	0			13.23	4.4269e-05
13.25	0			13.25	0			13.25	2.20677e-05
13.27	0			13.27	0			13.27	1.46675e-05
13.29	2.18e-05			13.29	0			13.29	1.46234e-05
13.31	0			13.31	0			13.31	2.18692e-05
13.33	2.16e-05			13.33	0			13.33	3.63394e-05
13.35	6.47e-05			13.35	0			13.35	2.17384e-05
13.37	0			13.37	0			13.37	2.16734e-05
13.39	8.58e-05			13.39	0			13.39	6.48261e-05
13.41	4.28e-05			13.41	0			13.41	2.15443e-05
13.43	2.13e-05			13.43	0			13.43	7.16005e-06
13.45	2.13e-05			13.45	0			13.45	3.56939e-05
13.47	0			13.47	0			13.47	1.42352e-05
13.49	0			13.49	0			13.49	2.8386e-05
13.51	2.11e-05			13.51	0			13.51	4.24531e-05
13.53	0			13.53	0			13.53	1.41092e-05
13.55	2.09e-05			13.55	0			13.55	1.40676e-05
13.57	4.18e-05			13.57	0			13.57	2.80523e-05
13.59	2.08e-05			13.59	0			13.59	2.09774e-05
13.61	0			13.61	0			13.61	6.97192e-06
13.63	0			13.63	0			13.63	6.95147e-06
13.65	2.06e-05			13.65	0			13.65	1.38622e-05
13.67	0			13.67	0			13.67	6.91085e-06
13.69	2.05e-05			13.69	0			13.69	1.37813e-05
13.71	0			13.71	0			13.71	6.87058e-06
13.73	0			13.73	0			13.73	0
13.75	6.1e-05			13.75	0			13.75	4.78147e-05
13.77	4.05e-05			13.77	0			13.77	2.04325e-05
13.79	0			13.79	0			13.79	6.7911e-06
13.81	0			13.81	0			13.81	2.70858e-05
13.83	2.01e-05			13.83	0			13.83	2.02556e-05
13.85	4.01e-05			13.85	0			13.85	2.69295e-05
13.87	2e-05			13.87	0			13.87	2.01389e-05
13.89	0			13.89	0			13.89	0
13.91	0			13.91	0			13.91	1.33489e-05
13.93	0			13.93	0			13.93	6.65528e-06
13.95	0			13.95	0			13.95	2.65448e-05
13.97	1.97e-05			13.97	0			13.97	1.32344e-05
13.99	1.96e-05			13.99	0			13.99	1.31966e-05
14.01	1.96e-05			14.01	0			14.01	1.3159e-05
14.03	1.95e-05			14.03	0			14.03	1.31215e-05
14.05	1.95e-05			14.05	0			14.05	1.30842e-05
14.07	0			14.07	0			14.07	1.3047e-05
14.09	0			14.09	0			14.09	6.50499e-06
14.11	1.93e-05			14.11	0			14.11	1.29731e-05
14.13	0			14.13	0			14.13	2.58728e-05
14.15	1.92e-05			14.15	0			14.15	6.44994e-06
14.17	1.91e-05			14.17	0			14.17	2.5727e-05
14.19	0			14.19	0			14.19	2.56545e-05
14.21	0			14.21	0			14.21	0
14.23	0			14.23	0			14.23	1.91329e-05
14.25	3.79e-05			14.25	0			14.25	1.27195e-05
14.27	0			14.27	0			14.27	1.26838e-05
14.29	0			14.29	0			14.29	0
14.31	1.88e-05			14.31	0			14.31	6.30651e-06
14.33	0			14.33	0			14.33	2.51557e-05
14.35	0			14.35	0			14.35	1.88142e-05
14.37	1.86e-05			14.37	0			14.37	6.25396e-06
14.39	1.86e-05			14.39	0			14.39	2.49463e-05
14.41	1.85e-05			14.41	0			14.41	2.48771e-05
14.43	0			14.43	0			14.43	0
14.45	1.84e-05			14.45	0			14.45	1.85547e-05
14.47	3.67e-05			14.47	0			14.47	2.46713e-05
14.49	1.83e-05			14.49	0			14.49	1.23016e-05
14.51	0			14.51	0			14.51	1.84016e-05
14.53	0			14.53	0			14.53	6.11698e-06
14.55	1.82e-05			14.55	0			14.55	6.10018e-06
14.57	0			14.57	0			14.57	6.08344e-06
14.59	0			14.59	0			14.59	1.82003e-05
14.61	3.6e-05			14.61	0			14.61	1.81505e-05
14.63	1.8e-05			14.63	0			14.63	1.20673e-05
14.65	1.79e-05			14.65	0			14.65	6.01718e-06
14.67	1.79e-05			14.67	0			14.67	1.20016e-05
14.69	0			14.69	0			14.69	0
14.71	1.78e-05			14.71	0			14.71	1.19364e-05
14.73	0			14.73	0			14.73	5.952e-06
14.75	0			14.75	0			14.75	1.78076e-05
14.77	0			14.77	0			14.77	5.9198e-06
14.79	0			14.79	0			14.79	0
14.81	0			14.81	0			14.81	5.88787e-06
14.83	0			14.83	0			14.83	5.872e-06
14.85	1.74e-05			14.85	0			14.85	5.85619e-06
14.87	0			14.87	0			14.87	1.16809e-05
14.89	1.73e-05			14.89	0			14.89	2.91239e-05
14.91	0			14.91	0			14.91	1.16183e-05
14.93	1.72e-05			14.93	0			14.93	1.15872e-05
14.95	0			14.95	0			14.95	5.77811e-06
14.97	0			14.97	0			14.97	5.76268e-06
14.99	1.71e-05			14.99	0			14.99	1.72419e-05
15.01	1.71e-05			15.01	0			15.01	5.73201e-06
15.03	0			15.03	0			15.03	0
15.05	6.79e-05			15.05	0			15.05	2.85079e-05
15.07	0			15.07	0			15.07	0
15.09	0			15.09	0			15.09	5.6714e-06
15.11	0			15.11	0			15.11	5.65639e-06
15.13	0			15.13	0			15.13	0
15.15	0			15.15	0			15.15	1.12531e-05
15.17	0			15.17	0			15.17	5.61174e-06
15.19	1.67e-05			15.19	0			15.19	5.59697e-06
15.21	0			15.21	0			15.21	1.11645e-05
15.23	1.66e-05			15.23	0			15.23	1.11352e-05
15.25	0			15.25	0			15.25	5.55301e-06
15.27	0			15.27	0			15.27	0
15.29	0			15.29	0			15.29	5.524e-06
15.31	0			15.31	0			15.31	0
15.33	0			15.33	0			15.33	1.09904e-05
15.35	1.63e-05			15.35	0			15.35	1.09618e-05
15.37	0			15.37	0			15.37	5.46664e-06
15.39	0			15.39	0			15.39	1.09049e-05
15.41	1.62e-05			15.41	0			15.41	1.08766e-05
15.43	0			15.43	0			15.43	5.42421e-06
15.45	0			15.45	0			15.45	0
15.47	0			15.47	0			15.47	1.07924e-05
15.49	0			15.49	0			15.49	0
15.51	0			15.51	0			15.51	1.07368e-05
15.53	0			15.53	0			15.53	5.35458e-06
15.55	0			15.55	0			15.55	1.06816e-05
15.57	0			15.57	0			15.57	0
15.59	0			15.59	0			15.59	1.59403e-05
15.61	0			15.61	0			15.61	1.05997e-05
15.63	0			15.63	0			15.63	1.05726e-05
15.65	0			15.65	0			15.65	0
15.67	0			15.67	0			15.67	0
15.69	0			15.69	0			15.69	0
15.71	0			15.71	0			15.71	5.23258e-06
15.73	0			15.73	0			15.73	2.08771e-05
15.75	0			15.75	0			15.75	0
15.77	0			15.77	0			15.77	0
15.79	1.54e-05			15.79	0			15.79	2.07188e-05
15.81	0			15.81	0			15.81	1.03332e-05
15.83	0			15.83	0			15.83	5.15355e-06
15.85	1.53e-05			15.85	0			15.85	5.14055e-06
15.87	0			15.87	0			15.87	5.1276e-06
15.89	0			15.89	0			15.89	1.02294e-05
15.91	0			15.91	0			15.91	5.10185e-06
15.93	1.51e-05			15.93	0			15.93	5.08905e-06
15.95	0			15.95	0			15.95	5.0763e-06
15.97	0			15.97	0			15.97	0
15.99	0			15.99	0			15.99	5.05093e-06
16.01	0			16.01	0			16.01	5.03832e-06
16.03	1.5e-05			16.03	0			16.03	5.02576e-06
16.05	1.49e-05			16.05	0			16.05	5.01324e-06
16.07	0			16.07	0			16.07	0
16.09	0			16.09	0			16.09	0
16.11	0			16.11	0			16.11	0
16.13	0			16.13	0			16.13	0
16.15	0			16.15	0			16.15	0
16.17	0			16.17	0			16.17	4.93911e-06
16.19	0			16.19	0			16.19	0
16.21	0			16.21	0			16.21	0
16.23	0			16.23	0			16.23	4.90266e-06
16.25	0			16.25	0			16.25	9.78119e-06
16.27	2.9e-05			16.27	0			16.27	9.75716e-06
16.29	0			16.29	0			16.29	0
16.31	0			16.31	0			16.31	4.85468e-06
16.33	0			16.33	0			16.33	9.68559e-06
16.35	0			16.35	0			16.35	9.66191e-06
16.37	0			16.37	0			16.37	0
16.39	0			16.39	0			16.39	0
16.41	0			16.41	0			16.41	0
16.43	2.85e-05			16.43	0			16.43	1.43521e-05
16.45	0			16.45	0			16.45	4.7724e-06
16.47	1.42e-05			16.47	0			16.47	9.52163e-06
16.49	0			16.49	0			16.49	4.74927e-06
16.51	0			16.51	0			16.51	0
16.53	0			16.53	0			16.53	0
16.55	0			16.55	0			16.55	4.7149e-06
16.57	1.4e-05			16.57	0			16.57	1.41106e-05
16.59	0			16.59	0			16.59	0
16.61	0			16.61	0			16.61	0
16.63	1.39e-05			16.63	0			16.63	4.66965e-06
16.65	0			16.65	0			16.65	0
16.67	0			16.67	0			16.67	0
16.69	0			16.69	0			16.69	0
16.71	1.38e-05			16.71	0			16.71	4.62504e-06
16.73	0			16.73	0			16.73	0
16.75	0			16.75	0			16.75	4.60298e-06
16.77	0			16.77	0			16.77	0
16.79	0			16.79	0			16.79	4.58107e-06
16.81	0			16.81	0			16.81	4.57018e-06
16.83	0			16.83	0			16.83	0
16.85	0			16.85	0			16.85	4.5485e-06
16.87	0			16.87	0			16.87	4.53773e-06
16.89	0			16.89	0			16.89	0
16.91	0			16.91	0			16.91	4.51628e-06
16.93	1.34e-05			16.93	0			16.93	4.50562e-06
16.95	0			16.95	0			16.95	0
16.97	0			16.97	0			16.97	0
16.99	0			16.99	0			16.99	4.47385e-06
17.01	1.33e-05			17.01	0			17.01	4.46334e-06
17.03	0			17.03	0			17.03	4.45286e-06
17.05	0			17.05	0			17.05	4.44242e-06
17.07	1.32e-05			17.07	0			17.07	4.43202e-06
17.09	0			17.09	0			17.09	0
17.11	1.31e-05			17.11	0			17.11	4.41132e-06
17.13	1.31e-05			17.13	0			17.13	8.80205e-06
17.15	0			17.15	0			17.15	4.39076e-06
17.17	1.3e-05			17.17	0			17.17	8.76108e-06
17.19	0			17.19	0			17.19	0
17.21	0			17.21	0			17.21	0
17.23	1.29e-05			17.23	0			17.23	4.35009e-06
17.25	1.29e-05			17.25	0			17.25	4.34e-06
17.27	0			17.27	0			17.27	0
17.29	0			17.29	0			17.29	0
17.31	0			17.31	0			17.31	4.30997e-06
17.33	1.28e-05			17.33	0			17.33	4.30003e-06
17.35	0			17.35	0			17.35	0
17.37	1.27e-05			17.37	0			17.37	4.28025e-06
17.39	0			17.39	0			17.39	4.27041e-06
17.41	0			17.41	0			17.41	0
17.43	0			17.43	0			17.43	0
17.45	0			17.45	0			17.45	0
17.47	0			17.47	0			17.47	0
17.49	0			17.49	0			17.49	0
17.51	1.25e-05			17.51	0			17.51	8.42415e-06
17.53	0			17.53	0			17.53	0
17.55	1.25e-05			17.55	0			17.55	4.1929e-06
17.57	0			17.57	0			17.57	0
17.59	0			17.59	0			17.59	0
17.61	0			17.61	0			17.61	0
17.63	0			17.63	0			17.63	0
17.65	0			17.65	0			17.65	4.14552e-06
17.67	1.23e-05			17.67	0			17.67	8.27228e-06
17.69	0			17.69	0			17.69	0
17.71	0			17.71	0			17.71	0
17.73	0			17.73	0			17.73	0
17.75	0			17.75	0			17.75	0
17.77	1.22e-05			17.77	0			17.77	8.17944e-06
17.79	0			17.79	0			17.79	0
17.81	0			17.81	0			17.81	0
17.83	0			17.83	0			17.83	0
17.85	0			17.85	0			17.85	4.05314e-06
17.87	0			17.87	0			17.87	0
17.89	0			17.89	0			17.89	0
17.91	1.2e-05			17.91	0			17.91	4.02603e-06
17.93	0			17.93	0			17.93	0
17.95	0			17.95	0			17.95	0
17.97	0			17.97	0			17.97	3.99919e-06
17.99	0			17.99	0			17.99	3.9903e-06
18.01	1.19e-05			18.01	0			18.01	3.98145e-06
18.03	0			18.03	0			18.03	0
18.05	0			18.05	0			18.05	0
18.07	0			18.07	0			18.07	0
18.09	0			18.09	0			18.09	0
18.11	0			18.11	0			18.11	0
18.13	0			18.13	0			18.13	0
18.15	1.17e-05			18.15	0			18.15	3.92026e-06
18.17	0			18.17	0			18.17	0
18.19	0			18.19	0			18.19	0
18.21	0			18.21	0			18.21	0
18.23	0			18.23	0			18.23	0
18.25	0			18.25	0			18.25	0
18.27	0			18.27	0			18.27	0
18.29	0			18.29	0			18.29	0
18.31	0			18.31	0			18.31	3.85205e-06
18.33	0			18.33	0			18.33	0
18.35	1.14e-05			18.35	0			18.35	3.83527e-06
18.37	0			18.37	0			18.37	0
18.39	0			18.39	0			18.39	0
18.41	0			18.41	0			18.41	0
18.43	0			18.43	0			18.43	0
18.45	0			18.45	0			18.45	0
18.47	0			18.47	0			18.47	0
18.49	0			18.49	0			18.49	0
18.51	0			18.51	0			18.51	0
18.53	1.12e-05			18.53	0			18.53	3.76112e-06
18.55	0			18.55	0			18.55	0
18.57	0			18.57	0			18.57	0
18.59	0			18.59	0			18.59	0
18.61	0			18.61	0			18.61	0
18.63	1.11e-05			18.63	0			18.63	3.72085e-06
18.65	0			18.65	0			18.65	0
18.67	0			18.67	0			18.67	0
18.69	0			18.69	0			18.69	0
18.71	0			18.71	0			18.71	0
18.73	0			18.73	0			18.73	3.68123e-06
18.75	1.09e-05			18.75	0			18.75	3.67338e-06
18.77	0			18.77	0			18.77	0
18.79	0			18.79	0			18.79	0
18.81	1.09e-05			18.81	0			18.81	3.64998e-06
18.83	0			18.83	0			18.83	0
18.85	0			18.85	0			18.85	0
18.87	0			18.87	0			18.87	0
18.89	0			18.89	0			18.89	0
18.91	1.08e-05			18.91	0			18.91	3.61148e-06
18.93	0			18.93	0			18.93	0
18.95	1.07e-05			18.95	0			18.95	3.59625e-06
18.97	0			18.97	0			18.97	0
18.99	0			18.99	0			18.99	0
19.01	0			19.01	0			19.01	0
19.03	0			19.03	0			19.03	0
19.05	0			19.05	0			19.05	0
19.07	0			19.07	0			19.07	0
19.09	0			19.09	0			19.09	0
19.11	1.05e-05			19.11	0			19.11	3.53628e-06
19.13	0			19.13	0			19.13	0
19.15	0			19.15	0			19.15	0
19.17	0			19.17	0			19.17	0
19.19	0			19.19	0			19.19	0
19.21	1.04e-05			19.21	0			19.21	3.49956e-06
19.23	0			19.23	0			19.23	0
19.25	0			19.25	0			19.25	0
19.27	0			19.27	0			19.27	0
19.29	0			19.29	0			19.29	0
19.31	1.03e-05			19.31	0			19.31	3.46341e-06
19.33	0			19.33	0			19.33	0
19.35	0			19.35	0			19.35	0
19.37	0			19.37	0			19.37	0
19.39	1.02e-05			19.39	0			19.39	3.43489e-06
19.41	0			19.41	0			19.41	0
19.43	0			19.43	0			19.43	0
19.45	0			19.45	0			19.45	0
19.47	0			19.47	0			19.47	0
19.49	0			19.49	0			19.49	0
19.51	0			19.51	0			19.51	0
19.53	0			19.53	0			19.53	0
19.55	0			19.55	0			19.55	0
19.57	0			19.57	0			19.57	0
19.59	0			19.59	0			19.59	0
19.61	0			19.61	0			19.61	0
19.63	0			19.63	0			19.63	0
19.65	0			19.65	0			19.65	0
19.67	0			19.67	0			19.67	0
19.69	0			19.69	0			19.69	0
19.71	0			19.71	1.63e-05			19.71	3.32426e-06
19.73	0			19.73	0			19.73	0
19.75	0			19.75	0			19.75	0
19.77	0			19.77	1.62e-05			19.77	3.30411e-06
19.79	0			19.79	0			19.79	0
19.81	0			19.81	0			19.81	0
19.83	0			19.83	0			19.83	0
19.85	0			19.85	0			19.85	0
19.87	0			19.87	0			19.87	0
19.89	0			19.89	0			19.89	0
19.91	0			19.91	0			19.91	0
19.93	0			19.93	0			19.93	0
19.95	0			19.95	0			19.95	0
19.97	0			19.97	0			19.97	0
19.99	9.62e-06			19.99	1.58e-05			19.99	6.46358e-06

## Sheet: S1.supplementary information of
pH=1.2				pH=4.5				pH=6.8					pH=1.2				pH=4.5				pH=6.8
℃	μg/mL	μg/mL		℃	μg/mL	μg/mL		℃	μg/mL	μg/mL			℃	μg/mL	μg/mL		℃	μg/mL	μg/mL		℃	μg/mL	μg/mL
temperature	solubility of IBU	solubility of IBU+ROS		temperature	solubility of IBU	solubility of IBU+ROS		temperature	solubility of IBU	solubility of IBU+ROS			temperature	solubility of ROS	solubility of ROS+IBU		temperature	solubility of ROS	solubility of ROS+IBU		temperature	solubility of ROS	solubility of ROS+IBU
30	48.2	50.1		30	51.4	59.7		30	1030.2	1090			30	55.4	64.2		30	61.8	72.3		30	69.3	74.8
40	54.6	57.9		40	58.9	65.6		40	1085.7	1165.3			40	64.6	69.7		40	71.4	76.1		40	75.6	79.3
50	61.3	75.1		50	66.7	83.9		50	1293	1357.9			50	70.2	75.8		50	77.1	83.6		50	79.8	86.2
60	84.1	94.4		60	96.6	113.2		60	1423.5	1499.3			60	75.5	88.1		60	83.4	95.9		60	86.6	98.8
